# Supplementary material for: Genomewide association analyses of fitness traits in captive‐reared Chinook salmon: Applications in evaluating conservation strategies
Source: Evol Appl. 2018 Mar 5;11(6):853–68. doi: 10.1111/eva.12599 (PMC5999212; doi:10.1111/eva.12599)
Supplement: Supplementary file 2 [file EVA-11-853-s002.xlsx]

## Sheet: S1. Sample_Summary
Table S1. Description of wild founders and each generation of the integrated (INT) and segregated (SEG) hatchery lines, including year sampled, the number of adults used as broodstock, the number of broodstock sampled in this study, the final sample size retained for each population after removing individuals with >50% missing genotypes, observed (Ho) and expected (He) heterozyosity, and the numb…
Population	Year	Nbroodstock	Nsampled	Nretained	Ho	He	Number of loci out of HWE
P1 Founders	1998	338	118	59	0.249	0.246	128
F1 Wild	2002	386	114	60	0.215	0.236	232
F1 Hatchery	2002	98	91	55	0.218	0.238	143
F2 INT	2006	361	98	57	0.214	0.233	59
F2 SEG	2006	69	70	53	0.199	0.232	205
F3 INT	2010	295	106	69	0.201	0.229	204
F3 SEG	2010	84	84	59	0.203	0.228	123
F4 INT	2014	321	36	25	0.244	0.23	1
F4 SEG	2014	50	36	28	0.271	0.24	2

## Sheet: S2. Roza_pheno_data
Table S2a. Phenotypic data for adult Chinook salmon returning to the upper Yakima River in 2010. Each row contains the data for one adult fish. Return timing is the day of arrival at Roza Dam. Line represents hatchery line of origin (integrated contains both natural-origin and first generation hatchery-origin since we assume a single population). The age, sex, fork length, and weight at Roza are …										Table S2b. Phenotypic data for the adult Chinook salmon in the final data set. Origin indicates whether the fish was a pure wild founder or considered as part of the integrated and segregated hatchery lines. Generation sampled, sex, age at maturity, and measurements for phenotypic traits are given. Holding time represents the number of days between arrival at Roza Dam (roza_day_of_year) and spawn…
Year	Return timing	Line	Age	Sex	Fork length	Weight				Individual	Origin	Generation	sex	age	roza_day_of_year	spawn_day_of_year	Holding_time	forklength_Roza	weight_Roza	weight_CESRF	Roza_CESRF_DGC
2010	118	INT	NA	female	71	4.9				98EZ0004_unmarkedF	founder	1	female	4	189	244	55	74	4.2	3.47	-0.18088
2010	120	INT	4	female	75	5.5				98EZ0012_unmarkedF	founder	1	female	4	140	252	112	72	4.4	3.99	-0.04693
2010	120	INT	NA	female	78	5.7				98EZ0024_unmarkedF	founder	1	female	4	173	258	85	70.5	3.8	3.442	-0.05956
2010	123	INT	4	female	72	4.4				98EZ0028_unmarkedF	founder	1	female	4	163	258	95	70	3.7	4.177	NA
2010	123	INT	NA	female	71	4.4				98EZ0032_unmarkedF	founder	1	female	4	164	258	94	74.5	4.7	4.323	-0.04898
2010	123	INT	4	female	80	5.8				98EZ0044_unmarkedF	founder	1	female	4	143	258	115	68	3.6	3.234	-0.04679
2010	123	INT	NA	male	75	4.5				98EZ0056_unmarkedF	founder	1	female	4	170	258	88	74	4.2	3.981	-0.03244
2010	123	INT	NA	female	74	4.6				98EZ0068_unmarkedF	founder	1	female	4	135	265	130	71	4.69	3.846	-0.0824
2010	123	INT	NA	female	79	6				98EZ0072_unmarkedF	founder	1	female	4	150	265	115	75	5.1	4.531	-0.05787
2010	123	INT	NA	female	76	5.4				98EZ0078_unmarkedF	founder	1	female	5	152	265	113	66	3.3	2.866	-0.06049
2010	124	INT	NA	female	64	3.4				98EZ0083_unmarkedF	founder	1	female	4	170	265	95	78	5.5	5.052	-0.05188
2010	124	INT	NA	male	68	3.7				98EZ0084_unmarkedF	founder	1	female	4	153	265	112	73	4.3	3.78	-0.06106
2010	124	INT	NA	male	72	4.8				98EZ0088_unmarkedF	founder	1	female	4	150	265	115	71	3.8	3.368	-0.0535
2010	124	INT	NA	female	66	3.4				98EZ0104_unmarkedF	founder	1	female	3	161	265	104	70.5	4.4	3.629	-0.098
2010	124	INT	NA	male	71	4.9				98EZ0105_unmarkedF	founder	1	female	3	168	265	97	NA	NA	NA	NA
2010	124	INT	NA	female	74	4.7				98EZ0112_unmarkedF	founder	1	female	NA	151	265	114	70.5	3.9	3.449	-0.05542
2010	124	INT	NA	female	83	6.9				98EZ0116_unmarkedF	founder	1	female	4	152	266	114	70.5	4.3	3.779	-0.06011
2010	124	INT	NA	male	76	4.9				98EZ0121_unmarkedF	founder	1	female	4	157	266	109	74	4.5	4.065	-0.05047
2010	125	INT	NA	female	72	4.8				98EZ0124_unmarkedF	founder	1	female	4	169	266	97	74	4.9	4.463	-0.05368
2010	125	INT	NA	female	87	8.2				98EZ0126_unmarkedF	founder	1	female	4	174	266	92	70.5	4	3.678	-0.0476
2010	125	INT	NA	female	68	3.8				98EZ0128_unmarkedF	founder	1	female	4	159	266	107	76.5	5.3	4.751	-0.05832
2010	125	INT	NA	female	70	4.1				98EZ0132_unmarkedF	founder	1	female	4	174	266	92	69	3.3	2.761	-0.09339
2010	125	INT	NA	female	69	3.8				98EZ0133_unmarkedF	founder	1	female	4	180	266	86	74	4.6	4.123	-0.0693
2010	125	INT	NA	female	66	3.4				98EZ0136_unmarkedF	founder	1	female	4	159	272	113	68	3.8	3.286	-0.0653
2010	125	INT	NA	female	67	3.6				98EZ0138_unmarkedF	founder	1	female	NA	150	272	122	72	4	3.621	-0.04247
2010	125	INT	NA	female	75	5.1				98EZ0140_unmarkedF	founder	1	female	4	150	272	122	76	4.9	4.432	-0.04581
2010	125	INT	NA	female	66	3.5				98EZ0144_unmarkedF	founder	1	female	4	187	272	85	80	5.5	4.86	-0.08389
2010	125	INT	NA	female	71	4.4				98EZ0148_unmarkedF	founder	1	female	4	142	272	130	75	5.5	3.548	-0.18459
2010	125	INT	NA	female	72	4.9				98EZ0156_unmarkedF	founder	1	female	4	158	272	114	70.5	4.3	3.886	-0.04733
2010	125	INT	NA	female	73	4.7				98EZ0161_unmarkedF	founder	1	female	4	182	272	90	78	5.8	5.043	-0.09093
2010	125	INT	NA	female	73	4.3				98EZ0169_unmarkedF	founder	1	female	4	184	272	88	76.5	5.1	4.705	-0.05186
2010	125	INT	NA	female	68	3.8				98EZ0173_unmarkedF	founder	1	female	4	157	272	115	69.5	3.9	3.205	-0.08668
2010	125	INT	NA	female	70	4.2				98EZ0181_unmarkedF	founder	1	female	4	143	272	129	69	3.7	2.966	-0.08519
2010	126	INT	NA	female	71	4.3				98EZ0185_unmarkedF	founder	1	female	NA	156	272	116	71	4.4	3.497	-0.10412
2010	126	INT	4	male	70	4.3				98EZ0197_unmarkedF	founder	1	female	4	153	279	126	73.5	4.2	3.726	-0.05011
2010	126	INT	NA	female	76	5.1				98EZ0200_unmarkedF	founder	1	female	NA	161	286	125	72	4	3.62	-0.04156
2010	126	INT	NA	female	71	4.4				98EZ0212_unmarkedM	founder	1	male	4	164	NA	NA	75	4.9	3.671	NA
2010	126	SEG	4	female	72	4.4				98EZ0213_unmarkedM	founder	1	male	4	192	NA	NA	70	3.4	3.032	NA
2010	126	INT	NA	female	72	4.6				98EZ0222_unmarkedM	founder	1	male	4	183	NA	NA	72.5	4.1	3.58	NA
2010	126	INT	NA	female	81	7				98EZ0223_unmarkedM	founder	1	male	4	174	NA	NA	77	5.1	4.208	NA
2010	127	INT	NA	female	73	4.6				98EZ0229_unmarkedM	founder	1	male	NA	151	NA	NA	65	3.1	2.46	NA
2010	127	INT	NA	female	69	4.1				98EZ0231_unmarkedM	founder	1	male	4	172	NA	NA	66.5	3	2.531	NA
2010	127	INT	NA	female	71	4.7				98EZ0236_unmarkedM	founder	1	male	3	162	NA	NA	48.5	1.3	2.069	NA
2010	127	INT	NA	female	72	4.6				98EZ0239_unmarkedM	founder	1	male	4	188	NA	NA	74	4.2	3.536	NA
2010	127	SEG	NA	female	72	4.2				98EZ0242_unmarkedM	founder	1	male	3	160	NA	NA	50	1.6	1.172	NA
2010	127	INT	NA	female	68	4				98EZ0245_unmarkedM	founder	1	male	4	168	NA	NA	NA	NA	NA	NA
2010	127	INT	NA	male	65	3.2				98EZ0249_unmarkedM	founder	1	male	4	177	NA	NA	69.5	3.9	3.306	NA
2010	127	INT	NA	female	74	5.1				98EZ0250_unmarkedM	founder	1	male	4	149	NA	NA	74	4.6	3.679	NA
2010	127	INT	NA	female	73	4.5				98EZ0260_unmarkedM	founder	1	male	4	157	265	108	72	4.1	3.575	-0.06616
2010	127	INT	NA	female	74	4.8				98EZ0273_unmarkedM	founder	1	male	4	210	265	55	81	5	4.09	-0.20138
2010	130	INT	NA	female	77	5.2				98EZ0302_unmarkedM	founder	1	male	4	182	272	90	72.5	3.9	3.449	-0.0702
2010	130	INT	NA	female	70	4.1				98EZ0303_unmarkedM	founder	1	male	5	163	272	109	72	4.7	3.964	-0.08481
2010	130	INT	NA	male	75	5.2				98EZ0311_unmarkedM	founder	1	male	4	156	272	116	75.5	4.7	3.834	-0.09477
2010	130	INT	NA	female	74	4.5				98EZ0321_unmarkedM	founder	1	male	4	169	272	103	64.5	3.1	2.388	-0.11793
2010	130	INT	NA	female	72	4.3				98EZ0323_unmarkedM	founder	1	male	4	166	272	106	57.5	2.3	1.803	-0.09707
2010	130	INT	NA	female	68	3.8				98EZ0328_unmarkedM	founder	1	male	4	183	272	89	70	3.9	3.335	-0.0899
2010	130	INT	NA	male	66	3.3				98EZ0334_unmarkedM	founder	1	male	4	160	279	119	68	3.8	2.963	-0.10437
2010	130	INT	NA	male	72	4.3				98EZ0340_unmarkedM	founder	1	male	4	161	279	118	69	3.3	2.751	-0.07425
2010	130	INT	NA	female	73	4.7				98EZ0344_unmarkedM	founder	1	male	NA	167	286	119	72	4.3	3.207	-0.12727
2010	130	INT	NA	male	75	5.2				02KA006_unmarkedF	INT	2	female	4	140	247	107	81	5.3	4.5	-0.0865
2010	130	INT	NA	female	68	3.7				02KA018_unmarkedF	INT	2	female	4	176	253	77	68	3.5	3.29	-0.04025
2010	130	INT	NA	female	77	5.6				02KA020_unmarkedF	INT	2	female	4	134	253	119	73	4.6	3.88	-0.07709
2010	130	INT	NA	female	69	3.8				02KA025_unmarkedF	INT	2	female	4	168	253	85	75	4.8	4.33	-0.06701
2010	130	INT	4	female	75	5.1				02KA026_unmarkedF	INT	2	female	4	175	253	78	65	3.1	2.85	-0.05167
2010	130	INT	NA	female	76	5.1				02KA060_unmarkedF	INT	2	female	4	164	260	96	75	4.7	4.15	-0.0709
2010	130	INT	NA	male	76	5.3				02KA100_unmarkedF	INT	2	female	4	171	267	96	74	5.2	4.36	-0.10293
2010	130	INT	NA	male	77	5.5				02KA105_unmarkedF	INT	2	female	4	189	267	78	78	5.3	5.15	-0.02129
2010	130	INT	NA	female	74	4.8				02KA121_unmarkedF	INT	2	female	4	168	267	99	76	5.3	4.67	-0.07274
2010	130	INT	NA	female	70	4				02KA125_unmarkedF	INT	2	female	4	151	267	116	73	4.4	3.94	-0.05105
2010	130	INT	NA	female	71	4.5				02KA135_unmarkedF	INT	2	female	4	155	267	112	77	5.1	4.53	-0.05953
2010	130	INT	NA	female	71	4.5				02KA136_unmarkedF	INT	2	female	NA	239	267	28	73	3.9	3.7	-0.09779
2010	130	INT	NA	female	70	4.2				02KA159_unmarkedF	INT	2	female	4	151	267	116	76	5.5	4.844	-0.06308
2010	130	INT	NA	female	70	3.8				02KA165_unmarkedF	INT	2	female	4	163	267	104	70	3.6	3.11	-0.07015
2010	130	INT	NA	female	73	4.8				02KA170_unmarkedF	INT	2	female	5	176	267	91	82	6.5	5.96	-0.05844
2010	130	INT	NA	male	65	3.1				02KA180_unmarkedF	INT	2	female	4	185	268	83	76	5.6	4.988	-0.08097
2010	130	INT	NA	female	75	5.4				02KA183_unmarkedF	INT	2	female	4	177	268	91	68	3.1	2.708	-0.0706
2010	130	INT	NA	female	73	4.9				02KA185_unmarkedF	INT	2	female	4	197	268	71	74	4.1	3.777	-0.06082
2010	130	INT	NA	male	67	3.7				02KA190_unmarkedF	INT	2	female	4	154	268	114	71	4.2	3.687	-0.06014
2010	130	INT	NA	female	67	3.8				02KA195_unmarkedF	INT	2	female	4	154	268	114	72	4.7	4.02	-0.07458
2010	130	INT	NA	male	73	4.4				02KA198_unmarkedF	INT	2	female	NA	247	268	21	75	4.5	4.39	-0.06459
2010	130	INT	NA	female	75	5.4				02KA206_unmarkedF	INT	2	female	4	183	268	85	73	4.9	4.15	-0.10765
2010	130	NA	NA	female	71	4.2				02KA210_unmarkedF	INT	2	female	4	151	268	117	67	3.8	3.299	-0.0614
2010	130	SEG	4	female	70	3.9				02KA215_unmarkedF	INT	2	female	4	149	268	119	71	4.2	3.617	-0.06588
2010	130	INT	NA	female	72	4.9				02KA221_unmarkedF	INT	2	female	4	183	268	85	67	3.4	3.14	-0.04629
2010	130	INT	NA	female	72	4.6				02KA225_unmarkedF	INT	2	female	4	162	268	106	71.5	4.1	3.616	-0.06192
2010	130	INT	NA	female	72	4.7				02KA235_unmarkedF	INT	2	female	4	149	268	119	70	4.4	3.92	-0.05201
2010	130	INT	NA	male	69	3.9				02KA236_unmarkedF	INT	2	female	NA	151	268	117	70	4.2	3.7	-0.05705
2010	130	NA	NA	female	69	3.9				02KA240_unmarkedF	INT	2	female	4	163	268	105	70	4.1	3.56	-0.07009
2010	130	INT	NA	female	70	4.5				02KA264_unmarkedF	INT	2	female	NA	156	274	118	77	5.6	4.884	-0.06708
2010	130	INT	NA	female	73	4.6				02KA274_unmarkedF	INT	2	female	NA	245	274	29	69	3.2	3.215	NA
2010	130	INT	NA	female	73	5				02KA289_unmarkedF	INT	2	female	4	149	274	125	69	3.9	3.355	-0.06162
2010	130	INT	NA	male	77	5.2				02KA302_unmarkedM	INT	2	male	5	134	247	113	92	8.6	7.4	-0.08859
2010	130	INT	NA	female	72	5.2				02KA307_unmarkedM	INT	2	male	4	183	253	70	72	3.9	3.47	-0.08588
2010	130	INT	NA	female	72	5.2				02KA310_unmarkedM	INT	2	male	5	155	253	98	89	8	7.33	-0.05864
2010	130	INT	NA	female	73	4.7				02KA320_unmarkedM	INT	2	male	4	246	260	14	81	4.8	4.73	-0.05886
2010	130	INT	NA	female	64	2.9				02KA351_unmarkedM	INT	2	male	4	157	267	110	69	3.7	2.83	-0.12019
2010	130	INT	NA	female	74	5.2				02KA352_unmarkedM	INT	2	male	4	182	267	85	77	5.1	4.37	-0.10164
2010	130	INT	NA	female	69	4				02KA358_unmarkedM	INT	2	male	4	171	267	96	83	7	5.58	-0.14504
2010	130	INT	NA	female	73	5				02KA360_unmarkedM	INT	2	male	4	150	267	117	75	5.1	4.29	-0.08242
2010	130	INT	NA	male	78	5.9				02KA361_unmarkedM	INT	2	male	4	141	267	126	74	5.3	4.3	-0.09316
2010	130	INT	NA	female	67	3.5				02KA363_unmarkedM	INT	2	male	4	155	267	112	74	4.7	3.99	-0.07946
2010	130	INT	NA	female	70	4.1				02KA364_unmarkedM	INT	2	male	4	175	267	92	64	2.7	2.22	-0.0956
2010	130	INT	NA	male	83	6.8				02KA366_unmarkedM	INT	2	male	4	140	NA	NA	78	5.6	4.71	NA
2010	130	INT	NA	male	66	3.5				02KA378_unmarkedM	INT	2	male	4	175	267	92	63	2.9	2.32	-0.11111
2010	130	INT	NA	female	68	4				02KA396_unmarkedM	INT	2	male	4	148	268	120	69	4.1	3.25	-0.09939
2010	130	INT	NA	female	72	4.2				02KA400_unmarkedM	INT	2	male	4	148	268	120	78	5.6	4.623	-0.09161
2010	130	INT	4	female	71	4.2				02KA407_unmarkedM	INT	2	male	4	184	268	84	56	2	1.84	-0.04111
2010	130	INT	NA	male	72	4.2				02KA424_unmarkedJ	INT	2	male	3	268	268	0	NA	NA	1.15	NA
2010	130	INT	NA	male	65	3.2				02KA434_unmarkedM	INT	2	male	4	149	274	125	71	4.8	3.762	-0.10527
2010	130	INT	NA	female	68	3.7				02KA443_unmarkedM	INT	2	male	4	157	274	117	72	4.5	3.76	-0.08202
2010	130	INT	NA	female	71	4.4				02KA447_unmarkedM	INT	2	male	4	157	274	117	71	4	3.288	-0.08581
2010	130	INT	NA	male	75	5				02KA452_unmarkedM	INT	2	male	4	163	274	111	64	3	2.188	-0.12975
2010	130	INT	NA	female	70	4.1				02KA453_unmarkedM	INT	2	male	4	171	274	103	77	4.9	4.049	-0.10159
2010	130	INT	NA	female	69	3.8				02KA454_unmarkedM	INT	2	male	4	191	274	83	75	4.6	3.864	-0.11313
2010	130	INT	NA	female	71	4.4				02KA467_unmarkedM	INT	2	male	3	205	NA	NA	59.5	2.7	2.2	NA
2010	130	INT	NA	male	78	5.5				02KA471_unmarkedJ	INT	2	male	3	274	NA	NA	NA	NA	1.033	NA
2010	130	INT	NA	female	74	5				02KA477_unmarkedM	INT	2	male	4	140	281	141	78	5.6	4.42	-0.09552
2010	130	INT	NA	female	75	5.5				02KA483_unmarkedM	INT	2	male	NA	168	281	113	66	3.7	3.01	-0.091
2010	130	INT	NA	female	73	4.6				02KA559_unmarkedF	INT	2	female	4	177	274	97	68	3.5	3.018	-0.07543
2010	130	INT	NA	female	72	4.4				02KA009_hatcheryF	SEG	2	female	4	150	247	97	67	3.3	2.9	-0.0647
2010	130	INT	NA	female	70	4.3				02KA014_hatcheryF	SEG	2	female	4	143	247	104	67	3.7	3.34	-0.04989
2010	130	INT	NA	female	70	4				02KA016_hatcheryF	SEG	2	female	4	157	247	90	77	5.5	4.89	-0.07537
2010	130	INT	NA	female	74	4.7				02KA033_hatcheryF	SEG	2	female	4	164	253	89	70.5	4.2	3.77	-0.06411
2010	130	INT	NA	female	75	5.4				02KA034_hatcheryF	SEG	2	female	NA	183	253	70	72	4	3.82	-0.03454
2010	130	INT	NA	female	79	5.7				02KA050_hatcheryF	SEG	2	female	4	217	260	43	77	5.1	4.89	-0.05572
2010	130	SEG	4	female	74	5.1				02KA053_hatcheryF	SEG	2	female	5	156	260	104	66	3.4	2.95	-0.06683
2010	130	INT	4	female	75	5.2				02KA054_hatcheryF	SEG	2	female	4	163	260	97	69	4.2	3.82	-0.05176
2010	130	INT	4	female	77	5.2				02KA079_hatcheryF	SEG	2	female	4	171	260	89	71	4.2	3.8	-0.05948
2010	130	INT	NA	male	63	3				02KA080_hatcheryF	SEG	2	female	4	157	260	103	76	5.2	4.37	-0.09473
2010	130	INT	NA	female	70	4.3				02KA081_hatcheryF	SEG	2	female	4	232	260	28	71	3.9	3.73	-0.0829
2010	130	INT	NA	female	71	4.1				02KA082_hatcheryF	SEG	2	female	4	171	260	89	75	4.8	4.09	-0.09848
2010	130	INT	NA	female	69	3.8				02KA083_hatcheryF	SEG	2	female	4	156	260	104	69	4.2	3.64	-0.07226
2010	130	INT	NA	female	69	4				02KA085_hatcheryF	SEG	2	female	4	151	260	109	75	5.2	4.68	-0.05485
2010	130	INT	NA	female	72	4.6				02KA086_hatcheryF	SEG	2	female	NA	246	260	14	74	4.1	4.13	NA
2010	130	INT	NA	male	67	3.9				02KA088_hatcheryF	SEG	2	female	4	177	260	83	72	4.3	3.91	-0.06112
2010	130	INT	NA	male	59	2.4				02KA089_hatcheryF	SEG	2	female	4	169	260	91	68	3.8	3.39	-0.06403
2010	130	INT	NA	female	69	4.1				02KA091_hatcheryF	SEG	2	female	4	154	260	106	68	3.9	3.44	-0.06084
2010	130	INT	4	male	78	6.1				02KA144_hatcheryF	SEG	2	female	4	162	267	105	67	3.5	3.24	-0.03673
2010	130	INT	NA	male	67	3.7				02KA145_hatcheryF	SEG	2	female	4	161	267	106	67	3.5	3.12	-0.05384
2010	130	INT	NA	female	74	4.9				02KA147_hatcheryF	SEG	2	female	4	184	267	83	74	5.3	4.2	-0.15673
2010	130	INT	NA	female	70	4.2				02KA149_hatcheryF	SEG	2	female	4	155	267	112	62	2.7	2.46	-0.03799
2010	130	INT	NA	male	67	3.6				02KA150_hatcheryF	SEG	2	female	4	211	267	56	71	3.4	3.02	-0.10401
2010	130	SEG	4	female	77	5.7				02KA245_hatcheryF	SEG	2	female	NA	150	268	118	70	3.6	3.16	-0.05523
2010	130	INT	4	female	74	5.1				02KA247_hatcheryF	SEG	2	female	4	189	268	79	77	5.3	4.8	-0.07171
2010	130	INT	NA	male	68	4				02KA248_hatcheryF	SEG	2	female	4	154	268	114	70	4	3.48	-0.06316
2010	130	INT	NA	female	69	4.1				02KA249_hatcheryF	SEG	2	female	NA	154	268	114	63	2.8	2.44	-0.05544
2010	130	INT	NA	female	77	5.1				02KA250_hatcheryF	SEG	2	female	4	162	268	106	74	4.8	4.44	-0.04082
2010	130	INT	NA	female	67	3.5				02KA251_hatcheryF	SEG	2	female	NA	175	268	93	75	4.5	4.07	-0.05845
2010	130	INT	NA	female	69	4.6				02KA253_hatcheryF	SEG	2	female	4	199	268	69	67	3.1	2.54	-0.13578
2010	130	INT	NA	male	70	3.9				02KA254_hatcheryF	SEG	2	female	4	191	268	77	72	3.9	3.5	-0.07242
2010	130	INT	NA	female	70	4.1				02KA257_hatcheryF	SEG	2	female	4	162	268	106	68	3.7	3.37	-0.04474
2010	130	INT	NA	female	68	3.8				02KA259_hatcheryF	SEG	2	female	4	183	268	85	66	3.4	3.14	-0.04629
2010	130	INT	NA	female	68	3.5				02KA262_hatcheryF	SEG	2	female	4	170	268	98	77	5	4.333	-0.08132
2010	130	INT	NA	male	70	4.1				02KA313_hatcheryM	SEG	2	male	4	156	253	97	62	2.7	2.35	-0.06492
2010	130	INT	NA	male	71	4.3				02KA323_hatcheryM	SEG	2	male	4	155	260	105	80	5.8	4.98	-0.08477
2010	130	INT	NA	female	75	4.7				02KA341_hatcheryM	SEG	2	male	4	133	260	127	77	5.4	4.53	-0.07857
2010	130	INT	NA	female	69	3.9				02KA342_hatcheryM	SEG	2	male	4	162	260	98	68	3.3	2.83	-0.07585
2010	130	INT	NA	female	70	4.1				02KA343_hatcheryM	SEG	2	male	4	161	260	99	74	4.4	3.77	-0.0831
2010	130	INT	NA	female	77	5.3				02KA345_hatcheryM	SEG	2	male	4	177	260	83	68	3.7	3.04	-0.11813
2010	130	INT	NA	male	87	9.4				02KA349_hatcheryJ	SEG	2	male	3	214	260	46	52	1.4	1.27	-0.07773
2010	130	INT	NA	male	80	6.4				02KA374_hatcheryM	SEG	2	male	4	192	267	75	74	4.2	3.56	-0.11534
2010	130	INT	NA	female	87	7.8				02KA375_hatcheryM	SEG	2	male	4	204	267	63	72	4.7	3.8	-0.18187
2010	130	INT	NA	female	69	4				02KA376_hatcheryM	SEG	2	male	4	190	267	77	78	5.3	4.27	-0.15736
2010	130	INT	NA	female	72	4.3				02KA418_hatcheryJ	SEG	2	male	3	162	268	106	45	1.2	0.966	-0.06993
2010	130	INT	NA	female	71	4.5				02KA428_hatcheryM	SEG	2	male	4	169	268	99	74	4.6	3.45	-0.15361
2010	130	INT	NA	female	71	4.5				02KA429_hatcheryM	SEG	2	male	4	157	268	111	76	5.3	4.017	-0.13862
2010	130	INT	NA	male	81	6.6				02KA430_hatcheryM	SEG	2	male	4	149	268	119	64	3.2	2.48	-0.10087
2010	130	INT	NA	male	70	4				02KA431_hatcheryM	SEG	2	male	4	148	268	120	67	3.5	2.865	-0.08168
2010	130	INT	NA	female	76	5.7				02KA432_hatcheryM	SEG	2	male	4	150	NA	NA	74	4.8	3.816	NA
2010	130	INT	NA	female	71	4.3				03EJ003_hatcheryF	SEG	2	female	5	147	246	99	84	6.6	6.3	-0.02915
2010	130	INT	NA	female	71	4.4				03EJ024_hatcheryF	SEG	2	female	5	132	252	120	83	6.7	6.02	-0.05506
2010	130	INT	NA	male	76	5.6				03EJ027_hatcheryF	SEG	2	female	5	156	252	96	80	5.2	4.87	-0.03901
2010	130	INT	NA	male	76	5.3				03EJ033_hatcheryF	SEG	2	female	5	148	252	104	80	5.2	4.74	-0.05065
2010	130	INT	NA	female	66	3.6				03EJ417_hatcheryM	SEG	2	male	5	140	266	126	85	7	5.84	-0.08898
2010	130	INT	NA	female	72	5.1				06EV001_unmarkedF	INT	3	female	4	172	249	77	71	3.8	3.4	-0.07376
2010	130	INT	NA	male	75	5				06EV006_unmarkedF	INT	3	female	4	177	249	72	74	4.4	3.98	-0.07485
2010	130	INT	NA	male	71	4.2				06EV013_unmarkedF	INT	3	female	5	167	249	82	85	6.7	6.02	-0.08057
2010	130	INT	NA	female	71	4.5				06EV039_unmarkedF	INT	3	female	4	170	255	85	73	4.2	3.9	-0.04631
2010	130	INT	NA	female	73	4.6				06EV053_unmarkedF	INT	3	female	4	184	255	71	73	4.3	4.06	-0.04343
2010	130	INT	NA	female	70	3.7				06EV060_unmarkedF	INT	3	female	4	193	255	62	73	3.6	3.4	-0.04665
2010	130	INT	NA	female	65	2.9				06EV067_unmarkedF	INT	3	female	4	199	255	56	64	3	2.86	-0.0407
2010	130	INT	NA	female	75	4.6				06EV073_unmarkedM	INT	3	male	4	193	255	62	74	3.8	3.46	-0.07742
2010	130	INT	NA	female	71	4.2				06EV082_unmarkedM	INT	3	male	4	165	255	90	64	3.2	2.86	-0.06017
2010	130	INT	NA	female	72	4.6				06EV085_unmarkedF	INT	3	female	4	241	255	14	62	2.1	2.02	-0.11766
2010	130	INT	NA	female	71	4.3				06EV090_unmarkedM	INT	3	male	4	160	255	95	72	3.8	3.26	-0.08182
2010	130	INT	NA	female	68	4.2				06EV118_unmarkedF	INT	3	female	4	156	262	106	63	2.8	NA	NA
2010	130	INT	NA	female	78	5.6				06EV144_unmarkedF	INT	3	female	4	178	262	84	69	3.5	2.86	-0.11766
2010	130	INT	NA	female	74	4.7				06EV180_unmarkedM	INT	3	male	4	156	262	106	69	3.6	3.06	-0.07624
2010	130	INT	NA	female	69	4.1				06EV184_unmarkedF	INT	3	female	4	173	262	89	63	2.7	2.5	-0.03963
2010	130	SEG	4	female	76	5				06EV188_unmarkedF	INT	3	female	4	156	262	106	68	3.6	3.28	-0.04418
2010	130	SEG	4	male	69	3.7				06EV191_unmarkedM	INT	3	male	4	158	262	104	72	4.4	3.9	-0.0621
2010	130	INT	NA	male	67	3.5				06EV204_unmarkedF	INT	3	female	NA	156	262	106	67	3.3	3	-0.04392
2010	130	INT	NA	male	67	3.4				06EV208_unmarkedM	INT	3	male	4	156	262	106	72	4.6	4.08	-0.0615
2010	130	INT	NA	female	71	4.1				06EV210_unmarkedF	INT	3	female	4	157	262	105	69	3.6	3.16	-0.06207
2010	130	SEG	4	female	70	4.1				06EV230_unmarkedF	INT	3	female	4	170	262	92	70	4	3.48	-0.07827
2010	130	INT	NA	female	77	6.3				06EV239_unmarkedF	INT	3	female	4	171	269	98	71	4.3	3.82	-0.06419
2010	130	INT	NA	female	72	4.3				06EV244_unmarkedF	INT	3	female	4	153	269	116	74	4.6	4.06	-0.05845
2010	130	INT	NA	female	73	4.9				06EV251_unmarkedF	INT	3	female	NA	160	269	109	82	5.9	5.1	-0.07859
2010	130	INT	NA	female	70	4.1				06EV259_unmarkedF	INT	3	female	4	153	269	116	69	3.8	3.4	-0.04896
2010	130	INT	NA	female	67	3.7				06EV263_unmarkedM	INT	3	male	4	184	269	85	75	4.5	3.9	-0.09047
2010	130	INT	NA	female	71	4.2				06EV267_unmarkedF	INT	3	female	4	158	269	111	73	4.6	4.14	-0.05171
2010	130	INT	NA	female	76	4.9				06EV272_unmarkedM	INT	3	male	NA	157	269	112	75	4.8	4.28	-0.05648
2010	130	INT	5	female	84	7.3				06EV274_unmarkedM	INT	3	male	4	157	269	112	71	4.2	3.58	-0.07469
2010	130	INT	NA	female	71	4.3				06EV280_unmarkedF	INT	3	female	4	173	269	96	70	3.6	3.08	-0.0809
2010	130	SEG	4	female	65	3.3				06EV281_unmarkedM	INT	3	male	4	170	269	99	79	5.7	5.08	-0.06795
2010	130	INT	NA	female	71	4.1				06EV288_unmarkedF	INT	3	female	4	158	269	111	69	3.7	3.3	-0.05214
2010	130	INT	NA	female	73	4.6				06EV291_unmarkedM	INT	3	male	4	177	269	92	74	4.4	3.9	-0.0702
2010	130	INT	NA	female	73	4.5				06EV297_unmarkedF	INT	3	female	4	185	269	84	70	4.2	3.8	-0.06302
2010	130	INT	NA	female	70	4.4				06EV309_unmarkedM	INT	3	male	5	177	269	92	80	6	4.94	-0.12393
2010	130	INT	NA	female	72	4.7				06EV325_unmarkedF	INT	3	female	4	158	269	111	63	2.8	2.42	-0.06026
2010	130	INT	NA	female	68	3.5				06EV328_unmarkedM	INT	3	male	4	159	269	110	65	2.8	2.38	-0.06757
2010	130	INT	NA	male	75	5.2				06EV334_unmarkedF	INT	3	female	4	153	269	116	68	3.7	3.28	-0.05249
2010	130	INT	NA	male	77	5.3				06EV335_unmarkedM	INT	3	male	4	152	269	117	70	3.7	2.96	-0.09476
2010	130	INT	NA	male	67	4.1				06EV343_unmarkedF	INT	3	female	4	180	269	89	76	5.2	4.56	-0.08338
2010	130	INT	NA	male	67	3.6				06EV355_unmarkedF	INT	3	female	4	172	269	97	72	4.6	4.02	-0.07532
2010	130	INT	NA	male	72	4.3				06EV361_unmarkedF	INT	3	female	4	187	269	82	64	2.9	2.68	-0.04514
2010	130	INT	NA	female	73	5.2				06EV369_unmarkedF	INT	3	female	NA	170	269	99	67	2.9	2.68	-0.03739
2010	130	INT	NA	female	69	3.9				06EV371_unmarkedM	INT	3	male	4	167	269	102	65	2.8	2.38	-0.07287
2010	130	INT	NA	male	79	5.9				06EV394_unmarkedF	INT	3	female	5	186	276	90	82	6	5.34	-0.07692
2010	130	INT	NA	female	71	4.5				06EV395_unmarkedM	INT	3	male	5	172	276	104	86	6.7	5.84	-0.08114
2010	130	INT	NA	female	78	5.7				06EV397_unmarkedM	INT	3	male	4	156	276	120	72	4	3.26	-0.0872
2010	130	INT	NA	female	71	4.7				06EV403_unmarkedF	INT	3	female	4	150	276	126	78	5	4.16	-0.0807
2010	130	INT	NA	male	77	5.7				06EV406_unmarkedM	INT	3	male	4	158	276	118	69	4	3.4	-0.07094
2010	130	INT	NA	female	79	5.8				06EV412_unmarkedF	INT	3	female	4	234	276	42	73	3.8	3.44	-0.12124
2010	130	INT	NA	female	76	5.1				06EV415_unmarkedM	INT	3	male	4	156	276	120	67	3.6	2.78	-0.10544
2010	130	INT	NA	female	69	4.3				06EV421_unmarkedF	INT	3	female	4	157	276	119	61	2.6	1.98	-0.1003
2010	130	INT	NA	female	72	4.3				06EV427_unmarkedM	INT	3	male	4	166	276	110	66	3.2	2.58	-0.0928
2010	130	INT	4	female	72	4.6				06EV431_unmarkedF	INT	3	female	4	200	276	76	70	3.7	3.42	-0.05269
2010	130	INT	NA	female	68	3.7				06EV433_unmarkedM	INT	3	male	4	157	276	119	73	4.2	3.56	-0.0727
2010	130	INT	NA	female	66	3.9				06EV438_unmarkedF	INT	3	female	4	171	283	112	66	3.5	2.86	-0.08825
2010	130	INT	NA	male	72	4.4				06EV440_unmarkedM	INT	3	male	4	228	283	55	72	3.8	3.02	-0.20917
2010	130	INT	4	female	68	3.8				06EV022_hatcheryF	SEG	3	female	4	171	249	78	66	3.4	3.12	-0.05444
2010	130	INT	NA	male	83	6.5				06EV023_hatcheryF	SEG	3	female	4	173	249	76	68	3.3	3	-0.06126
2010	130	INT	NA	male	75	4.9				06EV024_hatcheryF	SEG	3	female	4	166	249	83	68	3.3	3.02	-0.05224
2010	130	INT	NA	female	69	3.9				06EV027_hatcheryF	SEG	3	female	4	164	249	85	65	3	3.1	NA
2010	130	INT	NA	female	77	5.6				06EV028_hatcheryM	SEG	3	male	4	177	249	72	77	4.6	4.32	-0.04785
2010	130	INT	NA	male	75	4.9				06EV029_hatcheryM	SEG	3	male	NA	188	249	61	62	2.4	2.32	-0.02466
2010	130	INT	NA	male	72	4.4				06EV031_hatcheryF	SEG	3	female	4	179	249	70	69	3.4	3.2	-0.04297
2010	130	INT	NA	female	69	4				06EV032_hatcheryF	SEG	3	female	4	179	249	70	59	2	1.78	-0.06858
2010	130	INT	NA	female	74	5.1				06EV033_hatcheryF	SEG	3	female	4	172	249	77	71	3.9	3.7	-0.03556
2010	130	INT	NA	female	73	4.5				06EV034_hatcheryF	SEG	3	female	4	165	249	84	68	3.4	3.18	-0.03947
2010	130	INT	NA	female	75	5.2				06EV036_hatcheryM	SEG	3	male	3	192	249	57	54	1.8	1.64	-0.0652
2010	130	INT	NA	female	71	4.4				06EV038_hatcheryM	SEG	3	male	4	158	249	91	73	4.3	4.08	-0.03101
2010	130	INT	NA	female	72	4.8				06EV094_hatcheryF	SEG	3	female	4	166	255	89	68	3.4	3.16	-0.04073
2010	130	INT	NA	female	70	4.4				06EV095_hatcheryF	SEG	3	female	4	186	255	69	65	2.9	2.66	-0.05866
2010	130	INT	NA	female	71	4.3				06EV096_hatcheryF	SEG	3	female	4	163	255	92	74	4.3	4	-0.0421
2010	130	INT	NA	female	74	4.5				06EV097_hatcheryF	SEG	3	female	4	157	255	98	72	4.2	3.78	-0.05682
2010	130	INT	NA	male	73	4.9				06EV098_hatcheryM	SEG	3	male	4	173	255	82	69	3.3	3.06	-0.04513
2010	130	INT	NA	female	73	4.7				06EV099_hatcheryM	SEG	3	male	4	173	255	82	71	3.9	3.6	-0.05054
2010	130	INT	NA	male	74	5.3				06EV100_hatcheryM	SEG	3	male	4	177	255	78	68	3.3	3.06	-0.04744
2010	130	INT	NA	male	74	4.8				06EV101_hatcheryF	SEG	3	female	4	163	255	92	69	3.5	3.1	-0.06543
2010	130	INT	NA	male	82	6.5				06EV102_hatcheryF	SEG	3	female	4	194	255	61	66	2.7	2.48	-0.06377
2010	130	INT	NA	female	74	5.3				06EV103_hatcheryF	SEG	3	female	4	165	255	90	69	3.7	3.4	-0.04776
2010	130	INT	NA	female	72	4.4				06EV110_hatcheryF	SEG	3	female	4	181	255	74	71	4	3.7	-0.05503
2010	130	INT	NA	male	84	6.9				06EV111_hatcheryF	SEG	3	female	4	159	255	96	64	2.7	2.48	-0.04052
2010	130	INT	NA	female	71	4.1				06EV112_hatcheryF	SEG	3	female	4	163	255	92	67	3.3	3.16	-0.02322
2010	130	INT	4	female	76	5.4				06EV113_hatcheryF	SEG	3	female	4	184	255	71	63	2.4	2.36	-0.01054
2010	130	INT	NA	female	69	4.1				06EV114_hatcheryM	SEG	3	male	4	172	255	83	65	2.8	2.58	-0.04569
2010	130	INT	NA	female	76	5.1				06EV115_hatcheryM	SEG	3	male	4	171	255	84	67	3.4	3.02	-0.06934
2010	131	INT	NA	female	72	4.7				06EV116_hatcheryM	SEG	3	male	4	158	255	97	64	2.7	2.34	-0.06687
2010	131	INT	NA	male	74	5.2				06EV117_hatcheryF	SEG	3	female	4	153	262	109	74	4.5	3.48	-0.12437
2010	131	INT	NA	female	70	3.9				06EV119_hatcheryF	SEG	3	female	4	179	262	83	65	2.8	2.62	-0.0372
2010	131	INT	NA	female	70	4.5				06EV120_hatcheryF	SEG	3	female	4	177	262	85	65	2.8	2.68	-0.02404
2010	131	INT	NA	male	72	4.8				06EV121_hatcheryF	SEG	3	female	4	191	262	71	67	3.5	3.04	-0.09812
2010	131	INT	NA	male	76	5.3				06EV124_hatcheryJ	SEG	3	male	3	178	262	84	45	0.9	0.76	-0.06299
2010	131	INT	NA	male	69	3.7				06EV126_hatcheryF	SEG	3	female	4	227	262	35	65	2.6	2.42	-0.09284
2010	131	INT	4	female	67	3.2				06EV127_hatcheryF	SEG	3	female	4	171	262	91	67	3.7	3.3	-0.0636
2010	131	INT	NA	female	67	3.6				06EV128_hatcheryF	SEG	3	female	4	179	262	83	68	3.1	2.78	-0.06266
2010	131	INT	NA	female	72	4.3				06EV129_hatcheryF	SEG	3	female	NA	188	262	74	70	4.2	3.84	-0.06416
2010	131	INT	NA	male	66	3.5				06EV130_hatcheryM	SEG	3	male	NA	180	262	82	58	2.3	1.94	-0.0888
2010	131	INT	NA	male	68	3.8				06EV131_hatcheryM	SEG	3	male	4	158	262	104	67	3.1	2.54	-0.09009
2010	131	INT	NA	female	66	3.4				06EV132_hatcheryM	SEG	3	male	4	181	262	81	67	3.3	3.06	-0.04568
2010	131	INT	NA	female	76	5.2				06EV161_hatcheryF	SEG	3	female	4	185	262	77	72	3.8	3.66	-0.0252
2010	131	INT	NA	female	70	4.3				06EV238_hatcheryM	SEG	3	male	4	172	262	90	62	3.4	2.12	-0.2434
2010	131	INT	NA	female	73	4.7				06EV373_hatcheryF	SEG	3	female	4	174	269	95	65	2.8	2.56	-0.04366
2010	131	INT	NA	male	73	4.8				06EV375_hatcheryF	SEG	3	female	NA	269	269	0	NA	NA	2.9	NA
2010	131	INT	4	female	76	5				06EV377_hatcheryM	SEG	3	male	4	159	269	110	69	3.8	2.86	-0.12821
2010	131	SEG	NA	male	74	4.1				06EV378_hatcheryM	SEG	3	male	4	193	269	76	73	3.8	3.22	-0.11028
2010	131	INT	NA	female	69	4.1				06EV380_hatcheryM	SEG	3	male	4	173	269	96	66	3.1	2.52	-0.10133
2010	131	INT	NA	male	74	5				06EV381_hatcheryF	SEG	3	female	4	179	269	90	67	3.4	2.82	-0.10099
2010	131	INT	NA	female	71	4.1				06EV382_hatcheryF	SEG	3	female	4	164	269	105	67	3.1	2.76	-0.05275
2010	131	INT	NA	male	70	3.9				06EV383_hatcheryF	SEG	3	female	4	166	269	103	67	3.3	2.9	-0.06093
2010	131	INT	NA	male	75	5.2				06EV385_hatcheryM	SEG	3	male	4	173	269	96	73	4.2	3.54	-0.0931
2010	131	INT	NA	male	72	4.3				06EV386_hatcheryM	SEG	3	male	4	171	269	98	67	3.3	2.68	-0.10181
2010	131	INT	NA	female	69	4.4				10EB0004_unmarkedF	INT	4	female	4	123	257	134	72	4.4	3.935	-0.04469
2010	131	INT	NA	female	67	3.5				10EB1774_unmarkedM	INT	4	male	4	138	257	119	69	3.9	3.52	-0.04444
2010	131	INT	NA	female	69	4				10EB2067_unmarkedM	INT	4	male	4	139	257	118	73	4.6	3.95	-0.06978
2010	131	INT	NA	female	68	3.7				10EB2110_unmarkedF	INT	4	female	4	139	257	118	70	4.4	4.005	-0.04286
2010	131	INT	NA	male	66	3.3				10EB2200_unmarkedM	INT	4	male	4	140	257	117	66	3.4	3.085	-0.04098
2010	131	INT	NA	female	72	4.6				10EB2209_unmarkedF	INT	4	female	4	140	264	124	72	4.7	4.18	-0.05178
2010	131	INT	4	female	70	3.8				10EB2558_unmarkedM	INT	4	male	4	144	264	120	69	4	3.53	-0.05398
2010	131	INT	NA	female	71	4.4				10EB2561_unmarkedF	INT	4	female	4	144	264	120	64	3.1	2.74	-0.04898
2010	131	INT	4	male	72	4.6				10EB2602_unmarkedF	INT	4	female	4	144	264	120	76	5	4.43	-0.05635
2010	131	INT	4	female	74	4.7				10EB2804_unmarkedF	INT	4	female	4	145	257	112	68	3.7	3.375	-0.04168
2010	131	INT	4	male	79	6.1				10EB2833_unmarkedF	INT	4	female	4	145	264	119	81	6.3	5.595	-0.0602
2010	131	INT	4	female	69	3.9				10EB2838_unmarkedM	INT	4	male	4	145	264	119	67	3.5	2.675	-0.10935
2010	131	INT	4	female	74	4.7				10EB3041_unmarkedM	INT	4	male	4	146	271	125	76	5.1	4.415	-0.06464
2010	131	INT	4	female	76	6.1				10EB3043_unmarkedF	INT	4	female	4	146	264	118	72	4.4	3.955	-0.04849
2010	131	INT	NA	male	70	3.9				10EB3227_unmarkedF	INT	4	female	4	147	271	124	58	2.4	2.145	-0.03968
2010	131	INT	NA	female	71	4.3				10EB4441_unmarkedM	INT	4	male	4	151	271	120	71	4.2	3.46	-0.08412
2010	131	INT	NA	female	72	4.5				10EB4450_unmarkedF	INT	4	female	4	151	278	127	72	4.2	3.825	-0.03899
2010	131	INT	NA	female	70	4.2				10EB4458_unmarkedF	INT	4	female	4	151	257	106	75	4.7	4.32	-0.04379
2010	131	INT	4	female	73	4.5				10EB4743_unmarkedM	INT	4	male	4	152	278	126	69	3.9	3.28	-0.07005
2010	131	INT	NA	male	65	3.2				10EB4754_unmarkedM	INT	4	male	NA	152	278	126	72	3.9	3.245	-0.07426
2010	131	INT	NA	male	72	4.7				10EB4764_unmarkedF	INT	4	female	4	152	271	119	70	3.7	3.175	-0.06463
2010	131	INT	NA	male	68	3.8				10EB4780_unmarkedM	INT	4	male	NA	152	264	112	75	4.8	4.26	-0.05874
2010	131	INT	5	female	82	6.5				10EB5010_unmarkedF	INT	4	female	4	153	264	111	74	4.6	4.21	-0.0436
2010	131	INT	NA	female	71	4.4				10EB5024_unmarkedM	INT	4	male	4	153	264	111	76	5	4.26	-0.08009
2010	131	INT	NA	male	67	3.5				10EB5028_unmarkedF	INT	4	female	4	153	264	111	72	4.2	3.88	-0.03789
2010	131	INT	NA	male	78	5.3				10EB5047_unmarkedF	INT	4	female	4	153	278	125	69	4	3.4	-0.06697
2010	131	NA	NA	male	69	4				10EB5052_unmarkedM	INT	4	male	4	153	257	104	69	3.9	3.32	-0.07909
2010	131	INT	NA	female	71	4.1				10EB5063_unmarkedF	INT	4	female	4	153	264	111	74	4.5	4.08	-0.04779
2010	131	INT	NA	female	72	4.4				10EB5314_unmarkedF	INT	4	female	4	154	264	110	73	4.3	3.775	-0.06279
2010	131	INT	NA	female	73	4.9				10EB5347_unmarkedF	INT	4	female	4	154	271	117	70	4	3.625	-0.0438
2010	131	INT	NA	male	78	5.6				10EB6031_unmarkedF	INT	4	female	4	158	264	106	79	5.6	5	-0.06211
2010	131	INT	NA	female	72	5.1				10EB6042_unmarkedM	INT	4	male	4	158	264	106	74	4.7	4.05	-0.07649
2010	131	INT	NA	female	86	7.7				10EB6069_unmarkedF	INT	4	female	4	158	257	99	72	4.2	4.08	-0.01567
2010	131	INT	NA	female	71	4.7				10EB6220_unmarkedM	INT	4	male	4	159	257	98	70	3.8	3.38	-0.06097
2010	131	INT	NA	male	74	5				10EB6366_unmarkedM	INT	4	male	4	159	264	105	69	4	3.535	-0.06101
2010	131	INT	NA	male	76	5.4				10EB6432_unmarkedM	INT	4	male	4	160	264	104	85	7.1	6.26	-0.07596
2010	132	INT	NA	male	70	4.1				10EB6577_unmarkedF	INT	4	female	4	161	264	103	75	4.6	4.08	-0.06329
2010	132	INT	NA	female	66	3.5				10EB6600_unmarkedF	INT	4	female	NA	161	278	117	73	4.9	4.01	-0.09383
2010	132	INT	NA	female	75	5.3				10EB6603_unmarkedM	INT	4	male	4	161	264	103	73	4.2	3.58	-0.08122
2010	132	INT	NA	female	69	4.2				10EB7531_unmarkedM	INT	4	male	4	167	271	104	80	6	5.05	-0.09756
2010	132	INT	NA	female	73	4.8				10EB7536_unmarkedF	INT	4	female	4	167	264	97	70	4.1	3.745	-0.04907
2010	132	INT	NA	female	77	5				10EB7618_unmarkedM	INT	4	male	4	167	264	97	78	5.3	4.48	-0.09794
2010	132	NA	NA	female	69	3.7				10EB7687_unmarkedM	INT	4	male	4	168	257	89	74	4.5	3.85	-0.094
2010	132	INT	NA	male	74	4.9				10EB7718_unmarkedM	INT	4	male	4	168	264	96	80	5.9	5.055	-0.09453
2010	132	INT	NA	female	75	4.9				10EB7736_unmarkedM	INT	4	male	4	169	271	102	72	4.1	3.575	-0.07006
2010	132	INT	NA	female	72	4.3				10EB7745_unmarkedM	INT	4	male	4	169	251	82	79	5.7	5.165	-0.07041
2010	132	INT	NA	female	68	3.8				10EB7748_unmarkedF	INT	4	female	4	169	271	102	78	5.4	4.88	-0.05708
2010	132	INT	NA	female	70	3.7				10EB7959_unmarkedF	INT	4	female	4	172	264	92	82	6.4	5.72	-0.07417
2010	132	INT	NA	female	70	4.2				10EB7985_unmarkedM	INT	4	male	4	172	264	92	81	5.9	5.065	-0.09741
2010	132	INT	NA	male	77	5.3				10EB8060_unmarkedF	INT	4	female	4	173	264	91	71	4.1	3.68	-0.06223
2010	132	INT	NA	male	78	5.1				10EB8086_unmarkedJ	INT	4	male	3	173	257	84	55	2	1.715	-0.07493
2010	132	NA	NA	female	72	4.3				10EB8098_unmarkedM	INT	4	male	4	173	257	84	79	6.2	5.37	-0.1023
2010	132	INT	NA	female	72	4.7				10EB8244_unmarkedF	INT	4	female	4	174	264	90	79	6	5.355	-0.07511
2010	132	INT	NA	female	70	4.2				10EB8263_unmarkedM	INT	4	male	4	174	264	90	80	5.8	5.11	-0.08253
2010	132	INT	NA	female	71	4.5				10EB8369_unmarkedF	INT	4	female	4	175	264	89	75	4.4	4.02	-0.05461
2010	132	INT	NA	female	72	4.4				10EB8426_unmarkedM	INT	4	male	4	175	264	89	73	4.5	4.09	-0.05814
2010	132	INT	NA	male	81	6.2				10EB8734_unmarkedF	INT	4	female	4	179	271	92	80	5.6	5.115	-0.05741
2010	132	INT	4	male	74	4.9				10EB8740_unmarkedM	INT	4	male	3	179	278	99	57	2.3	2.045	-0.05122
2010	132	INT	NA	female	71	4.2				10EB8797_unmarkedJ	INT	4	male	3	180	264	84	55	2	1.63	-0.09887
2010	132	INT	NA	female	70	4.1				10EB8804_unmarkedM	INT	4	male	4	180	264	84	76	5	4.625	-0.05222
2010	132	INT	NA	male	68	3.7				10EB8884_unmarkedF	INT	4	female	4	181	278	97	61	2.3	2.09	-0.04275
2010	132	INT	NA	male	72	4.8				10EB8895_unmarkedM	INT	4	male	3	181	278	97	63	2.9	2.435	-0.0832
2010	132	INT	NA	female	72	4.2				10EB8987_unmarkedF	INT	4	female	4	182	271	89	76	4.8	4.35	-0.06118
2010	132	INT	NA	female	77	5.3				10EB9582_unmarkedF	INT	4	female	4	194	264	70	77	5.3	5.115	-0.02932
2010	132	INT	NA	male	68	3.8				10EB9694_unmarkedM	INT	4	male	4	200	278	78	79	5.6	5.21	-0.05413
2010	132	INT	NA	male	73	4.3				10EB9799_unmarkedF	INT	4	female	4	217	271	54	72	3.8	3.715	-0.02171
2010	132	INT	NA	male	75	5.3				10EB9832_unmarkedM	INT	4	male	4	221	278	57	77	4.9	4.325	-0.12144
2010	132	INT	NA	female	74	4.8				10EB9871_unmarkedM	INT	4	male	NA	235	264	29	63	2.6	2.545	-0.03367
2010	132	INT	NA	female	74	5.1				10EB9872_unmarkedJ	INT	4	male	3	235	278	43	53	1.4	1.2	-0.1303
2010	132	INT	NA	male	84	7				10EB0059_hatcheryM	SEG	4	male	4	130	251	121	69	3.7	3.355	-0.04103
2010	132	INT	NA	female	72	4.5				10EB0161_hatcheryF	SEG	4	female	4	130	251	121	70	3.9	3.435	-0.0539
2010	132	INT	4	female	71	4.2				10EB0258_hatcheryF	SEG	4	female	4	130	257	127	74	5.1	4.56	-0.04963
2010	132	INT	NA	male	67	3.4				10EB1334_hatcheryM	SEG	4	male	4	137	257	120	70	3.9	3.535	-0.04227
2010	132	INT	NA	female	73	4.8				10EB1340_hatcheryM	SEG	4	male	4	137	257	120	74	5.1	4.565	-0.05202
2010	132	INT	NA	female	76	5.5				10EB1660_hatcheryM	SEG	4	male	4	138	257	119	69	3.9	3.335	-0.06724
2010	132	INT	NA	female	74	4.9				10EB1681_hatcheryM	SEG	4	male	4	138	251	113	71	4.2	3.77	-0.05049
2010	132	INT	NA	female	71	4.1				10EB2609_hatcheryF	SEG	4	female	4	144	251	107	68	3.9	3.63	-0.03476
2010	132	INT	NA	female	77	5.6				10EB2613_hatcheryF	SEG	4	female	4	144	251	107	72	4.8	4.315	-0.05499
2010	132	INT	NA	male	75	5.1				10EB2821_hatcheryF	SEG	4	female	4	145	251	106	74	4.6	4.265	-0.03905
2010	132	INT	NA	female	68	3.9				10EB3028_hatcheryF	SEG	4	female	4	146	257	111	72	4.4	4.08	-0.03669
2010	132	INT	4	male	73	4.5				10EB3051_hatcheryF	SEG	4	female	4	146	257	111	73	4.4	4.115	-0.03259
2010	132	INT	NA	female	78	5.4				10EB3122_hatcheryM	SEG	4	male	4	146	257	111	77	5.1	4.535	-0.05952
2010	132	INT	4	female	77	5.4				10EB3254_hatcheryM	SEG	4	male	4	147	257	110	67	3.3	3.065	-0.03292
2010	132	INT	NA	female	70	3.9				10EB4452_hatcheryM	SEG	4	male	4	151	251	100	67	3.2	2.86	-0.05416
2010	132	INT	NA	female	75	4.9				10EB5007_hatcheryF	SEG	4	female	4	153	251	98	73	4.2	3.94	-0.0347
2010	132	INT	NA	male	72	4.6				10EB5032_hatcheryJ	SEG	4	female	3	153	251	98	49	1.4	1.235	-0.04673
2010	132	INT	NA	male	73	4.5				10EB5297_hatcheryF	SEG	4	female	4	154	251	97	74	4.7	4.39	-0.03883
2010	132	INT	NA	female	71	4.4				10EB5358_hatcheryF	SEG	4	female	4	154	251	97	72	4.3	4.065	-0.03111
2010	132	INT	NA	male	71	4.3				10EB6041_hatcheryF	SEG	4	female	4	158	257	99	69	3.7	3.44	-0.03749
2010	132	NA	NA	male	80	5.9				10EB6064_hatcheryF	SEG	4	female	4	158	257	99	72	3.9	3.625	-0.03829
2010	132	INT	4	male	71	4.7				10EB6196_hatcheryF	SEG	4	female	4	159	257	98	71	3.9	3.74	-0.02227
2010	132	INT	4	male	73	4.9				10EB6203_hatcheryF	SEG	4	female	4	159	257	98	71	3.6	3.43	-0.02501
2010	132	INT	4	female	76	5.8				10EB6205_hatcheryF	SEG	4	female	4	159	251	92	75	4.4	4.165	-0.03229
2010	132	INT	4	female	73	4.8				10EB6214_hatcheryM	SEG	4	male	4	159	257	98	74	4.4	3.935	-0.06111
2010	132	INT	NA	male	71	4.7				10EB6438_hatcheryM	SEG	4	male	4	160	257	97	70	4.1	3.615	-0.06781
2010	132	INT	NA	female	70	4				10EB6439_hatcheryF	SEG	4	female	4	160	264	104	72	4.5	4.035	-0.05668
2010	132	INT	NA	male	75	4.9				10EB6620_hatcheryM	SEG	4	male	4	161	251	90	70	3.8	3.72	-0.01225
2010	132	INT	NA	female	71	4.6				10EB6623_hatcheryF	SEG	4	female	4	161	257	96	73	4.6	4.14	-0.05979
2010	132	INT	NA	female	70	4.7				10EB7495_hatcheryF	SEG	4	female	4	167	264	97	73	4.2	3.875	-0.04406
2010	132	INT	NA	male	73	4.6				10EB7500_hatcheryF	SEG	4	female	4	167	251	84	76	5	4.8	-0.02751
2010	132	INT	NA	female	75	5				10EB7529_hatcheryF	SEG	4	female	4	167	264	97	65	3.2	3.005	-0.03151
2010	132	INT	4	male	69	3.9				10EB7553_hatcheryF	SEG	4	female	4	167	264	97	75	5	4.635	-0.04398
2010	132	INT	NA	male	70	4.2				10EB7561_hatcheryF	SEG	4	female	4	167	257	90	72	4.3	4.075	-0.03208
2010	132	INT	NA	female	76	5.2				10EB7586_hatcheryF	SEG	4	female	4	167	251	84	78	5.3	5.07	-0.03047
2010	132	INT	NA	female	74	5.1				10EB7589_hatcheryJ	SEG	4	male	3	167	264	97	51	1.6	1.385	-0.05663
2010	132	INT	NA	female	68	3.8				10EB7616_hatcheryF	SEG	4	female	4	167	257	90	75	5.5	5.28	-0.02651
2010	132	INT	NA	female	73	4.2				10EB7625_hatcheryF	SEG	4	female	4	167	251	84	75	4.7	4.745	NA
2010	132	INT	NA	female	63	3.1				10EB7629_hatcheryF	SEG	4	female	4	167	264	97	64	2.8	2.625	-0.03093
2010	132	INT	NA	female	75	5.1				10EB7933_hatcheryF	SEG	4	female	4	172	257	85	77	5.7	5.465	-0.02929
2010	132	INT	NA	male	68	3.5				10EB7955_hatcheryF	SEG	4	female	4	172	264	92	78	5.7	5.17	-0.06215
2010	132	INT	NA	female	73	4.6				10EB8066_hatcheryF	SEG	4	female	4	173	251	78	76	4.6	4.53	-0.01087
2010	132	INT	NA	female	69	3.7				10EB8131_hatcheryJ	SEG	4	male	3	173	264	91	51	1.6	1.41	-0.05303
2010	132	SEG	NA	female	76	5.2				10EB8264_hatcheryM	SEG	4	male	4	174	251	77	83	6.2	5.76	-0.05783
2010	132	INT	NA	female	77	6.2				10EB8360_hatcheryF	SEG	4	female	4	175	264	89	74	5.1	4.8	-0.03869
2010	132	INT	NA	female	72	4.4				10EB8745_hatcheryJ	SEG	4	male	3	179	251	72	47	1.2	1.11	-0.03786
2010	132	INT	NA	male	73	4.1				10EB8828_hatcheryF	SEG	4	female	4	180	257	77	75	4.9	4.745	-0.02351
2010	132	INT	NA	female	76	5.3				10EB8882_hatcheryF	SEG	4	female	4	181	257	76	69	3.9	3.655	-0.04431
2010	132	INT	NA	male	74	5				10EB8951_hatcheryM	SEG	4	male	4	182	251	69	77	5.7	5.4	-0.04624
2010	132	INT	NA	male	77	5.2				10EB9162_hatcheryJ	SEG	4	male	3	186	264	78	51	1.6	1.305	-0.09848
2010	132	NA	NA	female	70	3.8				10EB9183_hatcheryF	SEG	4	female	4	186	264	78	77	4.9	4.72	-0.027
2010	132	INT	NA	female	73	4.3				10EB9508_hatcheryM	SEG	4	male	5	193	264	71	91	8.8	8.1	-0.07924
2010	132	INT	NA	female	73	4.3				10EB9612_hatcheryJ	SEG	4	male	3	195	251	56	47	1.2	1.08	-0.06549
2010	132	INT	NA	female	69	3.7				10EB9713_hatcheryF	SEG	4	female	4	202	264	62	69	4.3	4.03	-0.05609
2010	132	INT	NA	female	69	3.7				10EB9801_hatcheryF	SEG	4	female	4	217	251	34	NA	3.2	3.32	NA
2010	132	INT	NA	male	84	6.9				10EB9809_hatcheryF	SEG	4	female	4	217	251	34	76	4.7	4.795	NA
2010	132	INT	NA	female	65	3.3				10EB9827_hatcheryF	SEG	4	female	4	218	251	33	72	3.8	3.885	NA
2010	132	INT	NA	male	79	6.1				10EB9858_hatcheryF	SEG	4	female	4	230	264	34	73	4	3.7	-0.11977
2010	132	INT	NA	male	63	2.9				10EB9866_hatcheryF	SEG	4	female	4	233	257	24	67	3.3	3.265	-0.02201
2010	132	INT	NA	female	68	3.7				14FW0791_INT_1	INT	5	female	4	141	259	118	71	5	3.795	-0.12726
2010	132	INT	NA	male	71	4.1				14FW1131_INT_1	INT	5	male	4	142	259	117	75	6.2	4.82	-0.1264
2010	132	INT	NA	female	70	4.1				14FW1662_INT_1	INT	5	male	4	145	259	114	76	5.8	4.405	-0.1381
2010	132	INT	NA	male	74	4.8				14FW3348_INT_1	INT	5	male	4	151	259	108	69	4.6	3.34	-0.15584
2010	132	INT	NA	female	74	5.1				14FW3350_INT_1	INT	5	female	4	151	266	115	71	4.7	3.76	-0.10441
2010	132	INT	NA	male	70	4				14FW3432_INT_1	INT	5	female	4	152	259	107	75	5.8	4.635	-0.12093
2010	132	SEG	NA	female	72	4.6				14FW4375_INT_1	INT	5	female	4	155	259	104	75	6.2	4.96	-0.12662
2010	132	INT	NA	female	67	3.9				14FW4504_INT_1	INT	5	male	4	156	259	103	77	6.6	5.145	-0.14508
2010	132	INT	NA	female	71	4.4				14FW4909_INT_1	INT	5	female	4	158	259	101	72	5.3	4.265	-0.1206
2010	132	INT	NA	female	70	4.2				14FW5383_INT_1	INT	5	female	4	160	259	99	77	6.3	5.045	-0.13316
2010	132	INT	NA	male	76	4.6				14FW5401_INT_1	INT	5	male	4	160	259	99	77	6.1	4.94	-0.1253
2010	132	INT	NA	female	74	5				14FW5636_INT_1	INT	5	male	4	162	259	97	77	6.5	5.07	-0.15292
2010	132	INT	NA	female	76	4.8				14FW5638_INT_1	INT	5	female	5	162	246	84	88	9.8	7.75	-0.1917
2010	132	INT	NA	male	79	6.3				14FW6232_INT_1	INT	5	male	3	167	259	92	53	2.2	1.68	-0.12153
2010	132	INT	NA	male	65	3.3				14FW6235_INT_1	INT	5	female	4	167	259	92	74	5.6	4.47	-0.1397
2010	132	INT	NA	female	71	4.2				14FW6237_INT_1	INT	5	male	4	167	259	92	82	7.7	6.095	-0.16089
2010	132	INT	NA	female	69	3.8				14FW6322_INT_1	INT	5	male	4	168	259	91	80	6.7	5.325	-0.1527
2010	132	INT	NA	male	69	4				14FW6413_INT_1	INT	5	male	4	169	259	90	83	7.7	5.82	-0.19546
2010	132	INT	NA	female	76	5.7				14FW6440_INT_1	INT	5	male	4	169	259	90	74	5.5	4.33	-0.1503
2010	132	NA	NA	male	73	4.6				14FW6566_INT_1	INT	5	female	4	171	259	88	74	5.1	4.13	-0.13282
2010	132	INT	NA	male	63	2.9				14FW6918_INT_1	INT	5	male	4	175	259	84	69	4.1	3.04	-0.18082
2010	132	INT	NA	male	77	5.1				14FW7452_INT_1	INT	5	female	4	184	259	75	74	4.7	3.915	-0.13199
2010	132	INT	NA	female	73	4.4				14FW7455_INT_1	INT	5	male	4	184	259	75	77	5.9	4.5	-0.20801
2010	132	INT	4	male	73	4.1				14FW7456_INT_1	INT	5	male	4	184	259	75	83	7	5.4	-0.21136
2010	132	INT	NA	female	69	4.2				14FW7653_INT_1	INT	5	male	4	189	259	70	83	7.3	5.955	-0.18187
2010	132	INT	NA	female	84	6.3				14FW0643_SEG_1	SEG	5	female	4	140	252	112	67	4.4	3.485	-0.10939
2010	132	INT	4	female	71	4.2				14FW0805_SEG_1	SEG	5	female	4	141	266	125	64	3.5	2.585	-0.1167
2010	132	INT	NA	female	73	4.4				14FW1110_SEG_1	SEG	5	male	4	142	266	124	70	4.7	3.46	-0.13111
2010	132	INT	NA	female	71	4.4				14FW1768_SEG_1	SEG	5	male	4	146	266	120	65	3.5	2.615	-0.11716
2010	132	INT	NA	female	68	4.1				14FW1789_SEG_1	SEG	5	female	4	146	266	120	69	4.3	3.415	-0.10019
2010	132	INT	NA	female	73	4.8				14FW1799_SEG_1	SEG	5	male	4	146	259	113	69	4.5	3.54	-0.11231
2010	132	INT	NA	female	69	3.9				14FW1850_SEG_1	SEG	5	male	4	146	259	113	68	4.3	3.39	-0.10966
2010	132	INT	NA	male	72	4.8				14FW1868_SEG_1	SEG	5	female	4	146	252	106	58	2.3	1.78	-0.10197
2010	132	INT	NA	male	77	6.1				14FW2231_SEG_1	SEG	5	male	3	148	246	98	50	1.7	1.22	-0.1275
2010	132	INT	NA	female	74	5				14FW3412_SEG_1	SEG	5	female	4	152	259	107	67	4	3.115	-0.11865
2010	132	INT	NA	male	72	4.4				14FW3454_SEG_1	SEG	5	female	4	152	259	107	70	4.4	3.475	-0.11586
2010	132	INT	NA	female	69	4.1				14FW4045_SEG_1	SEG	5	female	4	154	252	98	67	4	3.295	-0.10138
2010	132	INT	NA	male	76	5.5				14FW4476_SEG_1	SEG	5	female	4	156	259	103	66	4	3.115	-0.12326
2010	132	INT	NA	female	69	4.1				14FW4882_SEG_1	SEG	5	male	4	158	266	108	72	5	3.725	-0.14798
2010	132	INT	NA	male	65	3				14FW5506_SEG_1	SEG	5	male	3	161	259	98	50	1.7	1.3	-0.10417
2010	132	INT	NA	female	66	3.8				14FW5549_SEG_1	SEG	5	female	4	161	259	98	71	5.1	4.09	-0.12457
2010	132	INT	NA	male	78	6				14FW5664_SEG_1	SEG	5	male	4	162	266	104	79	5.9	4.45	-0.15591
2010	132	INT	NA	female	71	4.1				14FW5840_SEG_1	SEG	5	female	4	163	252	89	75	5.8	4.915	-0.10839
2010	132	SEG	NA	female	76	5.2				14FW6239_SEG_1	SEG	5	female	5	167	252	85	86	9.4	7.74	-0.15572
2010	132	INT	4	female	69	3.9				14FW6258_SEG_1	SEG	5	female	3	167	266	99	47	1.5	1.225	-0.07548
2010	132	INT	NA	female	71	4.3				14FW6277_SEG_1	SEG	5	female	4	167	259	92	74	5.5	4.545	-0.11818
2010	132	INT	NA	female	77	5.2				14FW6288_SEG_1	SEG	5	female	4	167	246	79	67	4.1	3.22	-0.15677
2010	132	SEG	NA	female	74	4.8				14FW6871_SEG_1	SEG	5	male	4	174	252	78	69	4.2	3.35	-0.15018
2010	132	INT	NA	female	70	4.1				14FW7042_SEG_1	SEG	5	female	4	176	252	76	67	3.6	2.85	-0.15108
2010	132	INT	NA	female	76	5				14FW7638_SEG_1	SEG	5	female	4	189	252	63	76	5.2	4.275	-0.17381
2010	132	INT	NA	female	69	4.1				14FW7641_SEG_1	SEG	5	male	4	189	252	63	72	4.6	3.795	-0.16396
2010	132	SEG	NA	female	76	5.5				14FW7654_SEG_1	SEG	5	male	3	189	259	70	56	2.6	2.12	-0.1292
2010	132	SEG	NA	female	71	4.1				14FW7774_SEG_1	SEG	5	female	4	210	266	56	74	4.7	3.96	-0.16603
2010	132	INT	NA	male	77	5.1
2010	132	INT	NA	male	71	4.5
2010	132	INT	NA	female	67	3.3
2010	132	INT	NA	male	65	3.3
2010	132	INT	NA	male	79	6.1
2010	132	INT	NA	male	65	3.5
2010	132	INT	NA	male	74	5.1
2010	132	INT	NA	female	75	5
2010	132	INT	NA	female	69	3.8
2010	132	INT	NA	female	74	5.3
2010	132	INT	NA	male	71	4.1
2010	132	INT	NA	female	73	4.4
2010	132	SEG	NA	female	72	4.4
2010	132	INT	NA	male	78	5.4
2010	132	INT	NA	female	72	4.6
2010	132	INT	NA	male	85	7.2
2010	132	INT	NA	female	67	3.5
2010	132	INT	NA	male	76	5.4
2010	132	INT	NA	male	73	4.8
2010	132	INT	NA	male	72	5.1
2010	132	INT	NA	female	70	4.3
2010	132	INT	NA	female	71	4.7
2010	132	SEG	NA	female	70	4.2
2010	132	INT	NA	male	70	4.3
2010	132	INT	4	female	73	4
2010	132	INT	NA	female	73	4.5
2010	132	INT	NA	female	71	4.5
2010	132	INT	NA	male	73	4.6
2010	132	INT	NA	female	78	5.6
2010	132	INT	NA	female	76	5.1
2010	132	INT	NA	female	71	4.5
2010	132	INT	NA	male	70	4.1
2010	132	INT	NA	male	79	5.7
2010	132	INT	NA	female	70	4
2010	132	INT	NA	male	78	5.8
2010	132	INT	NA	female	74	4.7
2010	132	INT	NA	male	71	4.1
2010	132	SEG	NA	female	74	4.6
2010	132	INT	NA	female	71	4.5
2010	132	INT	4	female	71	4.2
2010	132	SEG	NA	female	74	4.5
2010	132	INT	NA	male	69	4
2010	132	INT	4	female	73	4.9
2010	132	INT	NA	female	73	4.6
2010	132	INT	4	female	71	4.1
2010	132	INT	NA	male	74	4.8
2010	132	INT	NA	female	72	4.3
2010	132	INT	NA	female	72	4.6
2010	132	INT	NA	female	74	4.5
2010	132	SEG	4	female	67	3.6
2010	132	SEG	NA	female	73	4.7
2010	132	INT	4	male	81	6.6
2010	132	INT	NA	male	70	4
2010	132	INT	NA	male	66	3.7
2010	132	INT	NA	male	71	4.5
2010	132	INT	4	female	66	3.6
2010	132	INT	NA	male	74	4.6
2010	132	INT	NA	female	70	3.9
2010	132	SEG	NA	female	74	4.8
2010	132	SEG	4	female	66	3.7
2010	132	INT	NA	male	67	3.7
2010	133	SEG	NA	female	73	4.6
2010	133	INT	NA	male	71	4.3
2010	133	INT	NA	female	66	3.7
2010	133	INT	NA	male	76	5.2
2010	133	INT	NA	male	78	5.4
2010	133	INT	NA	female	72	4.2
2010	133	SEG	NA	female	72	4.4
2010	133	INT	NA	female	72	4.6
2010	133	INT	NA	female	66	3.4
2010	133	INT	NA	female	75	4.7
2010	133	INT	4	male	79	5.4
2010	133	INT	NA	male	73	4.5
2010	133	INT	NA	female	71	4.4
2010	133	INT	NA	female	71	4.4
2010	133	INT	NA	female	72	3.9
2010	133	INT	NA	female	71	4
2010	133	INT	NA	male	79	6.3
2010	133	INT	NA	female	67	5
2010	133	INT	NA	female	78	5.3
2010	133	INT	NA	female	67	3.4
2010	133	INT	NA	female	76	5.4
2010	133	INT	NA	female	74	4.6
2010	133	INT	NA	female	75	4.5
2010	133	INT	NA	female	73	4.7
2010	133	INT	NA	female	67	3.5
2010	133	INT	NA	male	75	4.8
2010	133	INT	NA	female	77	5.1
2010	133	INT	NA	female	71	4
2010	133	INT	NA	male	76	4.8
2010	133	INT	NA	male	64	3.2
2010	133	INT	NA	female	71	4.2
2010	133	INT	NA	female	78	5.3
2010	133	INT	NA	male	67	3.4
2010	133	SEG	4	female	70	4.2
2010	133	INT	NA	female	66	3.5
2010	133	INT	4	female	68	3.6
2010	133	SEG	NA	female	73	4.9
2010	133	SEG	NA	female	66	3.2
2010	133	INT	NA	female	71	4.3
2010	133	INT	NA	female	72	4.1
2010	133	INT	NA	female	73	4.4
2010	133	INT	NA	female	75	4.8
2010	133	INT	NA	male	70	4
2010	133	NA	NA	female	66	3.1
2010	133	INT	NA	female	73	4.8
2010	133	SEG	NA	female	77	5.4
2010	133	INT	NA	female	74	4.6
2010	133	INT	NA	female	70	4.5
2010	133	INT	NA	male	71	4.1
2010	133	INT	NA	female	69	3.9
2010	133	INT	NA	female	72	4.2
2010	133	INT	NA	male	73	4.3
2010	133	INT	NA	female	74	4.9
2010	133	INT	NA	male	83	7
2010	133	INT	NA	male	79	5.8
2010	133	INT	NA	female	72	4.5
2010	133	INT	NA	male	73	4.4
2010	133	SEG	4	female	68	3.9
2010	133	INT	NA	female	73	4.4
2010	133	INT	NA	female	77	5.6
2010	133	INT	NA	male	71	4.2
2010	133	INT	NA	female	73	4.3
2010	133	INT	NA	female	69	3.7
2010	133	INT	NA	female	75	5.1
2010	133	INT	4	female	73	4.5
2010	133	INT	NA	female	64	3.2
2010	133	INT	NA	female	77	5.6
2010	133	INT	NA	female	76	5.2
2010	133	INT	NA	male	74	4.9
2010	133	INT	NA	female	76	5.4
2010	133	INT	NA	female	78	6.2
2010	133	INT	NA	female	71	4.3
2010	133	NA	NA	male	69	3.9
2010	133	INT	NA	male	68	3.7
2010	133	INT	NA	female	73	5.2
2010	133	INT	NA	female	66	3.6
2010	133	INT	NA	female	74	4.8
2010	133	INT	NA	male	66	3.6
2010	133	INT	NA	male	76	5.2
2010	133	INT	NA	female	71	4.3
2010	133	INT	NA	female	70	3.9
2010	133	INT	NA	female	67	4.1
2010	133	INT	NA	male	72	4.3
2010	133	INT	NA	male	77	5.1
2010	133	INT	NA	male	81	6.3
2010	133	INT	4	male	68	3.7
2010	133	INT	NA	female	71	4.1
2010	133	SEG	NA	male	74	4.3
2010	133	INT	NA	female	68	3.9
2010	133	SEG	NA	female	75	4.7
2010	133	INT	NA	female	70	4.4
2010	133	INT	NA	female	77	5.5
2010	133	INT	NA	male	64	3
2010	133	INT	4	female	72	4.1
2010	133	INT	NA	female	68	3.5
2010	133	INT	NA	female	68	3.4
2010	133	INT	NA	female	68	3.7
2010	133	INT	NA	female	73	4.7
2010	133	INT	NA	male	73	4.3
2010	133	INT	NA	female	78	5.8
2010	133	INT	NA	female	70	4.4
2010	133	INT	NA	female	72	4.4
2010	133	INT	NA	male	74	5.2
2010	133	INT	NA	male	77	5.2
2010	133	INT	NA	female	75	5.1
2010	133	INT	NA	female	68	3.5
2010	133	INT	NA	female	71	4.4
2010	133	INT	NA	male	67	3.2
2010	133	INT	NA	female	71	4
2010	133	INT	NA	male	69	4.2
2010	133	INT	NA	female	69	4.2
2010	133	INT	NA	male	66	3.5
2010	133	INT	NA	female	72	4.3
2010	133	NA	NA	male	65	3.2
2010	133	INT	NA	female	63	4.4
2010	133	INT	NA	female	74	4.9
2010	133	INT	NA	female	71	4.3
2010	133	INT	NA	female	73	4.7
2010	133	INT	NA	female	76	5.8
2010	133	INT	NA	female	66	3.3
2010	133	INT	NA	female	65	3
2010	133	INT	NA	female	75	5
2010	133	SEG	NA	female	74	4.6
2010	133	INT	NA	female	72	4.3
2010	133	INT	NA	female	67	3.7
2010	133	INT	NA	female	71	4.1
2010	133	INT	NA	female	69	4
2010	133	INT	NA	female	74	4.5
2010	133	INT	NA	female	73	4.2
2010	133	INT	NA	female	71	4.1
2010	133	INT	NA	male	77	5.5
2010	133	INT	NA	female	70	4.5
2010	133	INT	NA	male	69	3.8
2010	133	SEG	4	female	68	3.4
2010	133	INT	NA	female	69	4
2010	133	INT	NA	male	70	4.3
2010	133	INT	NA	female	79	5.9
2010	133	INT	NA	female	69	3.9
2010	133	INT	NA	male	78	5.6
2010	133	INT	NA	female	67	3.6
2010	133	SEG	NA	male	75	4.9
2010	133	INT	4	male	63	3
2010	133	INT	NA	female	76	4.7
2010	133	INT	NA	male	68	3.8
2010	133	INT	NA	female	74	4.8
2010	133	INT	NA	male	67	3.2
2010	133	INT	NA	female	69	3.5
2010	133	INT	NA	female	73	4.3
2010	133	INT	NA	female	72	4.9
2010	133	INT	NA	female	70	4.1
2010	133	INT	NA	female	69	4.1
2010	133	INT	NA	female	69	4.3
2010	133	INT	NA	female	72	4.3
2010	133	INT	NA	female	77	5.4
2010	133	INT	NA	male	79	5.8
2010	133	INT	NA	male	72	4.5
2010	133	INT	4	female	74	4.8
2010	133	INT	NA	female	76	4.9
2010	133	INT	NA	male	71	4.5
2010	133	INT	NA	female	66	3.4
2010	133	INT	NA	female	72	5.1
2010	133	INT	NA	female	67	3.5
2010	133	INT	NA	female	77	5.4
2010	133	INT	NA	female	73	4.5
2010	133	INT	NA	female	73	4.7
2010	133	INT	NA	female	70	4
2010	133	INT	NA	male	76	5.1
2010	133	INT	NA	female	75	4.8
2010	133	INT	NA	male	76	4.9
2010	133	INT	NA	female	73	4.3
2010	133	INT	NA	male	74	4.8
2010	133	INT	NA	male	72	4.5
2010	133	INT	NA	female	73	4.6
2010	133	INT	NA	male	70	4.1
2010	133	SEG	NA	female	76	5.3
2010	133	INT	NA	female	77	5.6
2010	133	INT	NA	female	71	4.5
2010	133	INT	4	female	67	3.6
2010	133	INT	NA	male	62	2.7
2010	133	INT	NA	male	72	4.4
2010	133	INT	NA	female	66	3.7
2010	133	INT	NA	female	75	4.5
2010	133	INT	NA	male	81	6.7
2010	133	INT	NA	female	74	4.9
2010	133	INT	NA	female	76	5.4
2010	133	INT	NA	female	70	4.1
2010	133	INT	NA	female	71	4.7
2010	133	INT	NA	female	72	4.7
2010	133	INT	NA	female	69	4.1
2010	133	INT	NA	female	79	5.8
2010	133	INT	NA	female	69	4
2010	133	INT	NA	female	69	4.2
2010	133	SEG	NA	female	76	5
2010	133	INT	NA	female	74	5.1
2010	133	INT	NA	male	76	5.4
2010	133	SEG	NA	female	70	4.4
2010	133	INT	NA	female	75	5.6
2010	133	INT	NA	male	65	3.5
2010	134	INT	NA	female	72	3.9
2010	134	INT	NA	female	72	4.2
2010	134	INT	NA	female	71	4.3
2010	134	INT	NA	female	71	3.8
2010	134	INT	NA	male	69	3.8
2010	134	INT	NA	male	64	3.2
2010	134	INT	NA	female	76	4.8
2010	134	INT	NA	female	65	3.4
2010	134	INT	NA	male	70	3.9
2010	134	INT	NA	female	76	5.6
2010	134	INT	NA	female	75	5.1
2010	134	INT	NA	male	78	5.3
2010	134	SEG	NA	female	68	3.7
2010	134	INT	NA	female	69	3.8
2010	134	INT	NA	male	79	5.6
2010	134	INT	NA	female	78	5.2
2010	134	INT	NA	male	76	4.8
2010	134	INT	NA	female	73	4.5
2010	134	INT	NA	female	76	5.3
2010	134	INT	NA	female	73	4.5
2010	134	INT	NA	female	75	5.1
2010	134	INT	NA	female	79	5.9
2010	134	INT	NA	male	79	5.6
2010	134	INT	NA	female	74	4.7
2010	134	INT	NA	female	71	4.4
2010	134	INT	NA	female	72	4.2
2010	134	INT	NA	female	71	4.2
2010	134	INT	NA	male	77	4.9
2010	134	INT	NA	female	76	5.1
2010	134	INT	NA	female	71	4.1
2010	134	INT	NA	female	69	3.7
2010	134	INT	NA	female	74	4.7
2010	134	INT	NA	male	74	4.6
2010	134	INT	NA	female	68	3.6
2010	134	INT	NA	female	75	5.4
2010	134	INT	NA	male	70	3.9
2010	134	INT	NA	female	75	4.7
2010	134	INT	NA	male	66	3.4
2010	134	INT	NA	female	74	4.5
2010	134	INT	NA	female	72	4.4
2010	134	INT	NA	female	75	4.6
2010	134	INT	NA	male	73	4.4
2010	134	INT	NA	male	55	2
2010	134	INT	NA	female	70	4.3
2010	134	INT	NA	male	70	4
2010	134	INT	4	female	66	3.1
2010	134	INT	NA	female	76	5.3
2010	134	INT	NA	female	73	4.7
2010	134	INT	NA	female	71	3.9
2010	134	INT	NA	female	74	4.6
2010	134	INT	NA	female	63	3
2010	134	INT	NA	female	68	3.5
2010	134	INT	NA	female	77	5.5
2010	134	INT	NA	female	62	2.8
2010	134	INT	NA	female	69	3.6
2010	134	INT	NA	male	80	5.9
2010	134	INT	NA	female	73	5
2010	134	INT	NA	male	73	4.6
2010	134	INT	NA	male	77	5.4
2010	134	INT	4	female	75	4.6
2010	134	INT	NA	female	71	4.5
2010	134	INT	NA	female	67	3.6
2010	134	INT	NA	female	73	4.3
2010	134	INT	NA	female	70	3.7
2010	134	INT	NA	female	72	4.5
2010	134	INT	NA	female	70	4.1
2010	134	INT	NA	female	72	4.6
2010	134	INT	NA	female	76	5.5
2010	134	INT	NA	male	67	3.7
2010	134	INT	NA	female	78	5.9
2010	134	INT	NA	female	73	4.6
2010	134	INT	NA	female	68	3.9
2010	134	INT	NA	male	68	3.8
2010	134	INT	NA	male	80	5.7
2010	134	INT	NA	male	72	4.7
2010	134	INT	NA	female	68	3.8
2010	134	INT	NA	male	74	4.7
2010	134	INT	NA	male	73	4.3
2010	134	INT	NA	female	76	4.8
2010	134	INT	NA	male	68	4.3
2010	134	INT	NA	female	75	5.2
2010	134	INT	NA	female	76	5.1
2010	134	INT	NA	female	67	3.9
2010	134	INT	NA	female	75	4.8
2010	134	SEG	NA	male	81	6.3
2010	134	INT	NA	female	71	4.2
2010	134	INT	NA	female	69	3.8
2010	134	INT	NA	female	72	4.9
2010	134	INT	NA	male	73	4.5
2010	134	INT	NA	female	76	5.5
2010	134	INT	4	male	69	3.8
2010	134	INT	NA	male	76	5.1
2010	134	INT	NA	female	74	5.2
2010	134	INT	NA	male	74	4.5
2010	134	INT	NA	female	70	4.5
2010	134	INT	NA	female	70	3.8
2010	134	INT	NA	female	75	5
2010	134	INT	NA	female	71	4
2010	134	INT	NA	female	68	3.6
2010	134	INT	NA	female	70	4.2
2010	134	INT	NA	female	76	5.5
2010	134	INT	NA	female	73	4.1
2010	134	INT	NA	female	71	4.2
2010	134	INT	NA	female	77	5.4
2010	134	INT	NA	male	73	4.6
2010	134	INT	NA	female	77	5.8
2010	134	INT	NA	female	75	5.1
2010	134	INT	NA	female	71	3.9
2010	134	INT	NA	female	70	3.9
2010	134	INT	NA	female	69	4.1
2010	134	INT	NA	female	68	3.5
2010	134	INT	NA	male	75	4.9
2010	134	INT	NA	male	77	5.9
2010	134	INT	NA	female	67	3.4
2010	134	INT	NA	male	66	3.4
2010	134	INT	NA	female	75	5.2
2010	134	INT	NA	female	73	4.3
2010	134	INT	NA	female	67	3.4
2010	134	INT	NA	male	84	6.7
2010	134	INT	NA	female	73	4.6
2010	134	INT	NA	female	75	4.5
2010	134	INT	NA	male	64	2.9
2010	134	INT	NA	male	77	5.5
2010	134	SEG	NA	male	74	4.5
2010	134	INT	NA	female	72	4.4
2010	134	INT	NA	male	73	4.2
2010	134	INT	NA	male	67	3.2
2010	134	INT	4	male	73	4.8
2010	134	SEG	NA	female	74	4.6
2010	134	INT	NA	male	68	3.5
2010	134	INT	NA	male	71	4.3
2010	134	INT	NA	female	62	2.8
2010	134	INT	NA	female	69	3.8
2010	134	INT	NA	female	74	4.5
2010	134	INT	NA	female	74	4.8
2010	135	INT	NA	female	76	5.3
2010	135	INT	NA	female	71	4.3
2010	135	INT	4	male	62	2.8
2010	135	INT	NA	female	71	4.1
2010	135	NA	NA	male	76	4.8
2010	135	INT	NA	female	73	4.2
2010	135	INT	NA	female	69	3.9
2010	135	INT	4	female	68	3.5
2010	135	INT	NA	female	73	4.4
2010	135	INT	NA	female	75	4.5
2010	135	INT	NA	female	75	4.6
2010	135	INT	NA	female	70	3.9
2010	135	INT	NA	female	70	3.6
2010	135	INT	NA	female	70	4.7
2010	135	INT	NA	female	69	3.9
2010	135	INT	NA	female	72	4.5
2010	135	INT	NA	male	68	3.7
2010	135	INT	NA	male	78	5.4
2010	135	INT	NA	female	71	4.5
2010	135	INT	NA	male	75	4.5
2010	135	INT	NA	male	73	4
2010	135	INT	NA	female	69	3.9
2010	135	INT	NA	male	76	4.7
2010	135	INT	NA	female	68	3.9
2010	135	INT	NA	male	64	2.9
2010	135	INT	NA	male	72	4.1
2010	135	INT	NA	female	70	4
2010	135	INT	NA	female	70	4.1
2010	135	INT	NA	female	65	3.3
2010	135	INT	NA	male	74	4.6
2010	135	INT	NA	female	70	3.7
2010	135	INT	NA	female	73	4.6
2010	135	INT	NA	female	67	3.5
2010	135	INT	4	male	73	5
2010	135	INT	NA	female	75	5.4
2010	135	INT	NA	male	66	3.3
2010	135	INT	NA	female	66	3.2
2010	135	INT	NA	female	75	4.8
2010	135	INT	NA	male	70	3.9
2010	135	INT	NA	female	70	3.7
2010	135	INT	NA	male	67	3.7
2010	135	INT	NA	male	67	3.4
2010	135	INT	NA	female	70	3.8
2010	135	INT	NA	male	76	5.5
2010	135	INT	NA	male	79	5.5
2010	135	INT	NA	male	74	4.7
2010	135	INT	NA	female	72	4.3
2010	135	INT	NA	male	79	6
2010	135	INT	NA	female	75	4.9
2010	135	INT	NA	female	71	4.2
2010	135	INT	NA	female	72	4
2010	135	INT	NA	female	73	4.8
2010	135	INT	NA	male	77	5.6
2010	135	INT	NA	male	72	4.3
2010	135	INT	NA	female	75	4.8
2010	135	INT	NA	male	63	2.7
2010	135	INT	NA	female	74	4.9
2010	135	INT	NA	female	70	4.4
2010	135	INT	NA	male	84	6.6
2010	135	SEG	NA	male	71	3.8
2010	135	INT	NA	male	69	3.7
2010	135	INT	NA	female	66	3.4
2010	135	INT	NA	male	74	4.4
2010	135	INT	NA	female	67	3.8
2010	135	INT	NA	male	74	5
2010	135	INT	NA	female	73	4.8
2010	135	INT	NA	female	72	4.4
2010	135	INT	NA	male	73	4.7
2010	135	SEG	4	female	71	4.3
2010	135	INT	NA	female	73	4.8
2010	135	INT	NA	female	71	4.2
2010	135	INT	NA	female	74	4.4
2010	135	SEG	NA	female	68	3.7
2010	135	SEG	NA	male	65	3.3
2010	135	INT	NA	female	70	4.4
2010	135	INT	NA	male	68	3.4
2010	135	INT	NA	female	72	4.6
2010	135	INT	NA	male	66	3.3
2010	135	INT	NA	female	68	4
2010	135	INT	NA	female	77	5.1
2010	135	INT	NA	female	66	3.4
2010	135	INT	NA	female	75	4.9
2010	135	INT	NA	female	74	4.5
2010	135	INT	NA	male	74	5.7
2010	135	INT	NA	female	74	4.5
2010	135	INT	NA	female	72	3.9
2010	135	INT	NA	male	73	4.4
2010	135	INT	NA	male	70	4
2010	135	INT	NA	female	72	4.3
2010	135	INT	NA	female	70	4
2010	135	INT	NA	male	73	4.7
2010	135	SEG	NA	female	79	6.1
2010	135	INT	NA	female	75	5
2010	135	INT	NA	male	67	3.3
2010	135	INT	NA	female	69	3.9
2010	135	INT	NA	female	70	4.4
2010	135	INT	NA	female	70	4.5
2010	135	INT	NA	male	69	3.8
2010	135	INT	NA	male	71	4
2010	135	INT	NA	male	63	2.7
2010	135	INT	NA	female	71	4.4
2010	135	INT	NA	female	70	3.9
2010	135	INT	NA	female	73	4.5
2010	135	INT	4	male	72	4.4
2010	135	INT	NA	female	72	4.5
2010	135	INT	NA	female	68	3.8
2010	135	INT	NA	male	68	3.5
2010	135	INT	NA	male	63	2.8
2010	135	INT	NA	male	68	3.5
2010	135	INT	NA	female	70	4
2010	135	INT	NA	male	74	4.6
2010	135	INT	NA	male	75	5.5
2010	135	SEG	NA	female	73	4.6
2010	135	SEG	NA	male	71	4.4
2010	135	INT	NA	female	78	5.6
2010	135	INT	NA	female	77	5.6
2010	135	INT	NA	female	75	5
2010	135	INT	NA	female	78	5.7
2010	135	INT	NA	male	76	5
2010	135	INT	NA	female	72	4.2
2010	135	INT	NA	female	72	4.4
2010	135	SEG	NA	female	79	5.6
2010	135	INT	NA	male	76	4.9
2010	135	INT	NA	male	69	3.9
2010	135	INT	NA	female	71	3.9
2010	135	INT	4	female	68	3.6
2010	135	INT	NA	female	73	4.7
2010	135	INT	NA	female	65	2.7
2010	135	INT	NA	female	68	3.8
2010	135	INT	NA	female	71	4.1
2010	135	INT	NA	female	75	5.2
2010	135	SEG	NA	female	73	4.1
2010	135	INT	NA	female	74	4.9
2010	135	INT	NA	male	64	3.2
2010	135	INT	NA	female	78	5.2
2010	135	INT	NA	female	72	4.3
2010	135	INT	NA	female	68	3.7
2010	135	INT	NA	female	72	4.2
2010	135	INT	4	female	71	4.2
2010	135	INT	NA	female	76	5.4
2010	135	INT	NA	female	77	5.4
2010	135	INT	NA	female	75	4.9
2010	135	INT	NA	female	73	4.4
2010	135	INT	NA	female	75	4.9
2010	135	INT	NA	female	73	4.8
2010	135	INT	NA	female	69	3.9
2010	135	INT	NA	female	73	4.2
2010	135	INT	4	female	72	4.3
2010	135	INT	NA	female	74	5.2
2010	135	INT	NA	male	66	3.3
2010	135	INT	NA	male	69	4
2010	135	INT	NA	female	74	4.5
2010	135	INT	NA	male	68	3.5
2010	135	INT	NA	female	65	3
2010	135	INT	NA	male	69	3.8
2010	135	INT	NA	male	75	4.6
2010	135	INT	NA	female	67	3.8
2010	135	INT	NA	female	75	4.9
2010	135	INT	NA	female	72	4.2
2010	135	INT	NA	male	74	4.5
2010	135	INT	NA	male	68	3.4
2010	135	SEG	NA	female	73	4.5
2010	135	INT	NA	female	73	4.4
2010	135	INT	NA	female	76	5.4
2010	135	SEG	NA	female	66	3.4
2010	135	INT	NA	male	72	4.4
2010	135	INT	NA	male	75	4.9
2010	135	INT	NA	female	65	3.1
2010	135	INT	NA	female	78	5.7
2010	135	INT	NA	female	69	3.8
2010	135	INT	NA	female	68	4
2010	135	INT	NA	female	70	3.9
2010	135	SEG	NA	male	71	4.3
2010	135	INT	NA	female	69	3.8
2010	135	INT	NA	female	69	3.7
2010	135	INT	NA	male	73	4.3
2010	135	INT	NA	female	69	3.8
2010	135	INT	NA	male	66	3.6
2010	135	SEG	4	female	72	4.1
2010	135	INT	NA	male	79	5.7
2010	135	INT	NA	female	67	3.5
2010	135	INT	NA	female	76	5.1
2010	135	INT	NA	male	69	3.9
2010	135	INT	NA	female	59	2.6
2010	135	INT	NA	female	70	4.1
2010	135	INT	NA	female	67	3.6
2010	136	INT	NA	female	69	3.8
2010	136	INT	NA	male	74	4.7
2010	136	INT	NA	female	78	5.9
2010	136	INT	NA	male	77	5.2
2010	136	INT	NA	male	76	5.4
2010	136	INT	NA	male	61	2.6
2010	136	INT	NA	male	77	5.8
2010	136	INT	NA	female	70	4.1
2010	136	INT	NA	male	73	4.3
2010	136	SEG	NA	female	72	4.3
2010	136	INT	NA	female	77	5.4
2010	136	INT	NA	female	72	4.4
2010	136	INT	NA	female	76	5.2
2010	136	INT	NA	female	68	3.5
2010	136	INT	4	male	78	5.6
2010	136	INT	NA	female	77	5.2
2010	136	INT	NA	male	73	4.4
2010	136	INT	NA	female	67	3.4
2010	136	INT	NA	female	72	4.1
2010	136	INT	NA	female	72	4.3
2010	136	INT	NA	male	76	4.4
2010	136	INT	NA	female	70	4.3
2010	136	SEG	NA	male	79	5.9
2010	136	INT	NA	male	75	5.2
2010	136	INT	NA	female	69	3.9
2010	136	INT	NA	female	73	5.1
2010	136	INT	4	male	71	4.1
2010	136	INT	NA	male	80	6.2
2010	136	INT	NA	male	73	4.2
2010	136	INT	NA	female	70	4
2010	136	INT	NA	male	72	4.3
2010	136	INT	NA	male	66	3.4
2010	136	INT	NA	male	74	4.4
2010	136	INT	NA	female	71	4.1
2010	136	INT	NA	female	71	4.2
2010	136	INT	4	male	76	5.2
2010	136	INT	NA	male	69	3.6
2010	136	INT	NA	female	69	4
2010	136	INT	NA	female	70	4.1
2010	136	INT	NA	female	69	0.9
2010	136	SEG	NA	male	73	4.9
2010	136	INT	NA	female	69	3.7
2010	136	INT	NA	male	70	3.9
2010	136	INT	NA	female	71	4.3
2010	136	INT	NA	female	75	4.9
2010	136	INT	NA	male	78	5.8
2010	136	INT	NA	female	74	4.8
2010	136	INT	NA	male	74	4.5
2010	136	INT	NA	male	67	3.2
2010	136	INT	NA	female	73	4.4
2010	136	INT	NA	male	67	3.4
2010	136	INT	NA	female	71	4.1
2010	136	INT	NA	female	72	4
2010	136	INT	NA	female	67	3.9
2010	136	INT	NA	male	60	2.6
2010	136	INT	NA	female	66	3.2
2010	136	INT	NA	male	67	3.6
2010	136	INT	NA	female	75	4.8
2010	136	INT	NA	female	65	3
2010	136	INT	NA	female	66	3.5
2010	136	INT	NA	female	70	4.3
2010	136	INT	NA	female	74	4.8
2010	136	INT	NA	female	70	3.6
2010	136	SEG	4	male	69	3.5
2010	136	INT	4	female	73	4.9
2010	136	INT	NA	female	83	6.5
2010	136	INT	NA	female	68	3.7
2010	136	INT	NA	female	74	5.1
2010	136	INT	NA	male	75	4.9
2010	136	INT	4	male	76	5.2
2010	136	INT	NA	male	74	4.9
2010	136	INT	NA	female	72	4.6
2010	136	INT	NA	female	73	4.5
2010	136	INT	4	male	76	5.5
2010	136	INT	NA	male	68	3.6
2010	136	INT	NA	female	71	4.1
2010	136	INT	NA	male	72	4.5
2010	136	INT	NA	female	69	4
2010	136	INT	NA	female	68	3.2
2010	136	INT	NA	male	74	5.1
2010	136	INT	NA	female	71	4.3
2010	136	INT	NA	female	72	4.4
2010	136	INT	NA	male	71	4.5
2010	136	INT	NA	female	62	2.9
2010	136	INT	NA	female	77	5.2
2010	136	INT	NA	female	75	5.2
2010	136	INT	4	male	77	5.5
2010	136	INT	NA	female	72	4.1
2010	136	INT	NA	female	72	4.4
2010	136	INT	NA	male	75	5.5
2010	136	INT	NA	female	72	4.3
2010	136	INT	NA	male	71	4.5
2010	136	INT	NA	female	74	4.6
2010	136	INT	NA	female	74	5.8
2010	136	INT	NA	female	78	5.4
2010	136	INT	NA	male	76	4.9
2010	136	INT	NA	male	72	4.6
2010	136	INT	NA	male	77	5
2010	136	INT	NA	female	69	4.2
2010	136	SEG	NA	female	69	3.8
2010	136	SEG	NA	male	72	4.4
2010	136	INT	NA	female	68	3.9
2010	136	INT	NA	male	64	2.9
2010	136	INT	NA	female	78	5.9
2010	136	INT	NA	male	75	4.9
2010	136	INT	NA	female	73	4.3
2010	136	INT	NA	female	69	3.6
2010	136	INT	NA	female	65	3.3
2010	136	INT	NA	male	72	4.2
2010	136	INT	NA	female	73	4.5
2010	136	INT	NA	female	68	3.8
2010	136	INT	NA	female	65	2.9
2010	136	INT	NA	female	66	3.1
2010	136	INT	NA	female	77	5.2
2010	136	INT	NA	male	70	4.4
2010	136	INT	NA	female	70	4.2
2010	136	SEG	NA	male	68	3.5
2010	136	INT	NA	female	65	3
2010	136	SEG	NA	female	79	5.8
2010	136	INT	NA	female	72	4.3
2010	136	INT	NA	female	74	5.3
2010	136	NA	NA	female	74	4.5
2010	136	INT	NA	female	70	3.9
2010	136	INT	NA	female	72	5.1
2010	136	INT	NA	female	80	5.8
2010	136	INT	NA	male	83	6.4
2010	136	INT	NA	female	70	4.1
2010	136	INT	NA	female	72	4.2
2010	136	INT	NA	male	74	4.7
2010	136	INT	NA	female	73	4.6
2010	136	INT	NA	male	70	3.8
2010	136	INT	NA	male	67	3.7
2010	136	INT	NA	female	64	4.5
2010	136	INT	NA	female	71	4.5
2010	136	SEG	NA	male	90	8
2010	136	INT	NA	female	70	3.6
2010	136	INT	NA	female	71	4.2
2010	136	INT	NA	male	74	4.5
2010	136	INT	NA	female	71	3.7
2010	136	INT	NA	female	70	4
2010	136	INT	NA	female	75	4.3
2010	136	INT	NA	male	77	5.5
2010	136	INT	NA	male	70	4.6
2010	136	INT	NA	female	73	4.9
2010	136	SEG	NA	female	70	3.8
2010	136	INT	NA	male	72	4.4
2010	136	SEG	NA	female	78	5.9
2010	136	INT	NA	female	68	3.6
2010	136	INT	NA	female	73	4.5
2010	136	INT	NA	male	77	5.7
2010	136	INT	NA	male	75	5.1
2010	136	INT	NA	female	71	4.7
2010	136	INT	NA	female	66	3.6
2010	136	INT	NA	female	76	5.1
2010	136	INT	NA	female	74	4.7
2010	136	INT	NA	female	68	3.5
2010	136	INT	NA	male	80	6.1
2010	136	INT	NA	male	70	3.9
2010	136	INT	NA	female	77	6
2010	136	INT	NA	male	70	4.2
2010	136	INT	NA	male	74	4.8
2010	136	INT	NA	male	64	2.8
2010	136	SEG	NA	male	66	3.2
2010	136	SEG	NA	female	65	3.2
2010	136	INT	NA	female	71	4.2
2010	136	INT	NA	female	74	5.2
2010	136	INT	NA	male	62	2.7
2010	136	INT	NA	male	64	3
2010	136	INT	NA	female	70	3.3
2010	136	INT	NA	male	67	3.8
2010	136	INT	NA	male	67	3.4
2010	136	INT	NA	female	72	4.5
2010	136	INT	NA	female	69	3.7
2010	136	INT	NA	female	75	5.1
2010	136	INT	NA	female	74	4.6
2010	136	INT	NA	male	73	4.4
2010	136	INT	NA	male	70	3.9
2010	136	INT	NA	female	66	3.8
2010	136	INT	NA	male	71	4.2
2010	136	SEG	4	male	74	4.5
2010	136	INT	NA	male	71	4.2
2010	136	NA	NA	male	66	3.2
2010	136	INT	NA	female	71	3.9
2010	136	SEG	4	female	64	3.1
2010	136	INT	NA	male	69	3.8
2010	136	INT	NA	female	70	4
2010	136	INT	NA	female	73	4.3
2010	136	INT	NA	female	76	6.2
2010	136	INT	NA	female	71	4.2
2010	136	INT	NA	female	67	3.6
2010	136	INT	NA	male	62	2.9
2010	136	INT	NA	female	72	4.7
2010	136	INT	NA	female	74	4.9
2010	136	INT	NA	female	73	4.5
2010	136	INT	NA	male	70	4.1
2010	136	INT	NA	male	68	3.4
2010	136	INT	NA	male	96	10.5
2010	136	INT	NA	male	62	3
2010	136	INT	NA	male	72	4.5
2010	136	INT	NA	male	74	5.5
2010	136	INT	NA	female	74	4.6
2010	136	INT	NA	female	67	3.1
2010	136	INT	NA	female	70	4
2010	136	INT	NA	female	73	4.4
2010	136	INT	NA	female	70	4
2010	136	INT	NA	female	76	4.9
2010	136	INT	NA	male	74	4.7
2010	136	INT	NA	female	69	3.5
2010	136	INT	NA	male	70	4.1
2010	136	INT	4	male	77	5.7
2010	136	INT	NA	male	76	5
2010	136	INT	NA	female	74	4.6
2010	136	INT	4	female	71	4.3
2010	136	INT	NA	male	71	4.5
2010	136	INT	NA	male	81	6.9
2010	136	INT	NA	female	69	3.9
2010	136	INT	NA	male	80	6.3
2010	136	INT	NA	male	76	5.3
2010	136	INT	NA	female	87	6.9
2010	136	INT	NA	female	78	5.3
2010	136	INT	NA	female	69	3.9
2010	136	INT	NA	male	66	3.3
2010	136	INT	NA	female	70	4
2010	136	INT	NA	male	69	4
2010	136	INT	NA	male	77	5.9
2010	136	INT	NA	female	71	4.1
2010	136	INT	NA	female	70	4
2010	136	INT	NA	female	71	4.6
2010	136	SEG	NA	female	72	4
2010	136	INT	NA	female	72	4.5
2010	136	INT	NA	female	72	4.8
2010	136	INT	NA	male	70	3.9
2010	136	INT	NA	female	74	5
2010	136	INT	NA	female	73	5.2
2010	136	INT	NA	female	71	4.1
2010	136	INT	NA	female	62	2.8
2010	136	INT	NA	male	80	6.1
2010	136	INT	NA	female	67	3.4
2010	136	INT	4	female	75	4.9
2010	136	INT	NA	male	80	6
2010	136	INT	NA	female	73	4.7
2010	136	INT	NA	female	76	4.8
2010	136	INT	NA	female	64	3.2
2010	136	INT	NA	male	69	3.7
2010	136	INT	NA	female	75	4.9
2010	136	INT	4	female	71	4.5
2010	136	INT	NA	male	72	4.2
2010	136	INT	NA	male	78	5.6
2010	136	INT	4	female	70	4.1
2010	136	INT	NA	female	77	5.3
2010	136	INT	NA	female	68	3.7
2010	136	INT	NA	female	70	3.7
2010	136	INT	NA	female	70	4.2
2010	136	INT	NA	female	73	4
2010	136	INT	NA	male	73	4.3
2010	136	INT	NA	female	70	3.9
2010	136	INT	NA	female	70	3.9
2010	136	INT	NA	male	67	3.2
2010	136	INT	NA	male	68	3.9
2010	136	INT	NA	male	77	5.3
2010	136	INT	NA	male	66	3.4
2010	137	INT	NA	male	69	3.6
2010	137	INT	NA	female	73	4.7
2010	137	INT	NA	female	70	4
2010	137	INT	NA	female	74	4.8
2010	137	INT	4	male	77	5.5
2010	137	INT	4	female	74	4.6
2010	137	INT	4	female	75	5.5
2010	137	INT	NA	male	61	2.6
2010	137	INT	4	male	72	4.7
2010	137	INT	NA	female	74	4.4
2010	137	INT	NA	male	66	3.5
2010	137	INT	NA	male	72	4.5
2010	137	INT	NA	female	75	5
2010	137	INT	NA	female	67	3.3
2010	137	SEG	NA	male	70	3.8
2010	137	INT	NA	female	68	3.8
2010	137	SEG	NA	male	74	5
2010	137	INT	NA	female	68	3.7
2010	137	INT	NA	male	71	4.1
2010	137	INT	NA	female	74	4.8
2010	137	INT	NA	male	61	2.4
2010	137	INT	NA	male	72	4.4
2010	137	INT	NA	female	75	4.6
2010	137	INT	NA	female	68	3.6
2010	137	INT	NA	female	73	4.7
2010	137	INT	NA	male	67	3.6
2010	137	INT	NA	male	74	5.1
2010	137	INT	NA	female	71	4.3
2010	137	INT	NA	male	83	7.1
2010	137	INT	NA	male	76	5.6
2010	137	INT	4	female	63	3
2010	137	INT	NA	male	71	3.8
2010	137	INT	NA	female	66	3.5
2010	137	SEG	NA	male	69	3.5
2010	137	SEG	NA	female	72	4
2010	137	INT	NA	male	75	5.1
2010	137	INT	NA	male	71	4.5
2010	137	INT	NA	female	67	3.5
2010	137	INT	4	female	70	4.2
2010	137	INT	NA	female	68	3.7
2010	137	INT	4	male	74	4.7
2010	137	SEG	NA	female	76	4.5
2010	137	INT	NA	female	72	4.3
2010	137	INT	NA	female	68	4
2010	137	INT	NA	male	68	3.3
2010	137	INT	NA	male	77	5.6
2010	137	INT	NA	male	70	4.2
2010	137	INT	NA	female	68	3.6
2010	137	INT	NA	female	70	4
2010	137	INT	NA	female	72	4.6
2010	137	INT	NA	male	65	3.2
2010	137	INT	NA	male	51	1.5
2010	137	INT	NA	female	71	4.5
2010	137	INT	NA	female	70	4.3
2010	137	INT	4	male	70	4.2
2010	137	INT	NA	male	75	5.2
2010	137	INT	NA	male	71	4.5
2010	137	INT	NA	female	76	5.4
2010	137	INT	NA	female	70	4.5
2010	137	INT	NA	female	74	4.6
2010	137	INT	NA	female	70	3.9
2010	137	INT	NA	female	70	3.9
2010	137	INT	NA	male	63	2.9
2010	137	SEG	NA	male	69	3.3
2010	137	INT	4	female	66	3.2
2010	137	INT	NA	male	72	4.1
2010	137	INT	NA	female	71	4.1
2010	137	INT	4	male	77	5.5
2010	137	INT	NA	female	71	4.5
2010	137	INT	NA	female	68	3.7
2010	137	INT	NA	female	70	3.9
2010	137	INT	NA	male	79	5.6
2010	137	INT	NA	male	74	4.6
2010	137	INT	NA	male	74	4.7
2010	137	INT	4	female	67	3.4
2010	137	INT	4	male	80	5.8
2010	137	INT	4	male	75	4.9
2010	137	INT	NA	female	73	4.7
2010	137	INT	NA	male	72	4.2
2010	137	INT	4	female	71	4.4
2010	137	INT	NA	male	67	3.5
2010	137	INT	NA	male	70	4.1
2010	137	INT	NA	female	71	4.6
2010	137	INT	NA	female	67	3.3
2010	137	INT	NA	female	73	4.8
2010	137	INT	NA	female	70	4
2010	137	INT	4	male	62	2.6
2010	137	INT	4	female	73	4.7
2010	137	INT	NA	female	74	4.8
2010	137	INT	NA	female	74	5.2
2010	137	INT	NA	female	72	4.3
2010	137	SEG	NA	male	78	5.2
2010	137	SEG	4	female	71	4
2010	137	INT	NA	male	69	4
2010	137	INT	NA	male	73	4.3
2010	137	INT	NA	male	68	3.8
2010	137	INT	NA	female	75	4.9
2010	137	INT	4	male	78	5.8
2010	137	INT	NA	male	79	5.9
2010	137	INT	NA	female	77	5.1
2010	137	INT	NA	female	72	4.3
2010	137	INT	NA	male	77	5.3
2010	137	INT	NA	female	70	4
2010	137	INT	NA	female	77	5.1
2010	137	INT	4	female	69	3.9
2010	137	INT	NA	female	73	4.4
2010	137	INT	4	female	69	4
2010	137	INT	NA	female	74	5
2010	137	INT	4	male	72	3.9
2010	137	INT	NA	female	71	4.4
2010	137	INT	NA	female	78	5.6
2010	137	INT	NA	female	69	3.9
2010	137	INT	NA	female	72	4.6
2010	137	INT	NA	female	68	4
2010	137	INT	NA	female	72	4.4
2010	137	INT	NA	female	68	3.5
2010	137	INT	NA	female	71	4.3
2010	137	INT	NA	female	68	3.7
2010	137	INT	NA	female	71	4.6
2010	137	INT	NA	female	72	4.6
2010	137	INT	NA	female	76	4.9
2010	137	SEG	NA	female	70	4.1
2010	137	INT	NA	female	64	3.2
2010	137	INT	NA	female	70	4.1
2010	137	INT	NA	male	74	4.9
2010	137	INT	NA	male	66	3.1
2010	137	INT	NA	female	72	4.7
2010	137	INT	NA	male	57	2.1
2010	137	INT	NA	male	71	4.3
2010	137	INT	NA	female	78	5.8
2010	137	INT	NA	female	76	5.1
2010	137	INT	NA	male	83	7
2010	137	INT	NA	female	72	4.8
2010	137	INT	NA	male	73	4.5
2010	137	INT	NA	female	71	4.2
2010	137	INT	NA	male	67	3.3
2010	137	INT	NA	male	76	5
2010	137	INT	NA	female	69	3.8
2010	137	INT	NA	male	76	4.9
2010	137	INT	NA	male	67	3.4
2010	137	INT	NA	female	69	3.9
2010	137	INT	NA	female	72	4.3
2010	137	INT	NA	female	75	5
2010	137	INT	NA	male	76	5.2
2010	137	INT	NA	female	75	4.7
2010	137	INT	NA	female	67	3.4
2010	137	INT	NA	male	73	3.9
2010	137	INT	NA	female	70	4
2010	137	INT	NA	male	70	4.1
2010	137	INT	NA	female	72	4.2
2010	137	INT	NA	male	75	5
2010	137	SEG	NA	male	73	4.9
2010	137	INT	NA	female	70	4.1
2010	137	INT	NA	female	68	3.5
2010	137	INT	NA	female	71	4
2010	137	INT	NA	female	71	4
2010	137	INT	NA	female	73	4.7
2010	137	SEG	NA	female	69	4.1
2010	137	INT	NA	male	71	4.4
2010	137	INT	NA	male	74	4.6
2010	137	SEG	NA	female	70	4.3
2010	137	INT	4	female	73	4.7
2010	137	INT	NA	male	66	3.3
2010	137	INT	4	male	74	5
2010	137	INT	NA	female	70	4.1
2010	137	INT	NA	female	73	5.1
2010	137	INT	NA	female	71	4.2
2010	137	INT	NA	female	75	5.2
2010	137	SEG	NA	female	74	4.8
2010	137	INT	NA	female	72	4.4
2010	137	INT	NA	male	73	4.3
2010	137	SEG	NA	male	69	4
2010	137	INT	NA	female	66	3.1
2010	137	INT	NA	female	77	5.5
2010	137	INT	4	male	76	4.9
2010	137	INT	NA	female	73	4.4
2010	137	INT	NA	female	69	3.9
2010	137	INT	NA	female	74	4.6
2010	137	INT	NA	female	69	4.3
2010	137	INT	NA	male	68	3.7
2010	137	INT	NA	female	73	4.4
2010	137	INT	NA	male	68	3.5
2010	137	INT	NA	female	71	4.3
2010	137	INT	NA	male	80	5.8
2010	137	INT	NA	male	70	3.9
2010	137	INT	NA	male	69	3.5
2010	137	INT	NA	male	71	4.1
2010	137	INT	NA	female	70	4.1
2010	137	INT	NA	female	67	3.5
2010	137	INT	NA	female	68	3.9
2010	137	INT	NA	female	67	3.4
2010	137	INT	NA	female	73	4.4
2010	137	INT	NA	female	71	4.2
2010	137	INT	NA	female	74	4.7
2010	137	INT	NA	female	70	4
2010	137	INT	NA	female	73	4.2
2010	137	INT	NA	male	82	6.7
2010	137	INT	NA	female	75	5.1
2010	137	INT	NA	female	76	5.2
2010	137	INT	NA	female	65	3.3
2010	137	SEG	NA	female	71	4.9
2010	137	INT	NA	female	73	4.4
2010	137	INT	NA	female	70	3.9
2010	137	INT	NA	female	67	3.5
2010	137	INT	NA	female	69	3.6
2010	137	INT	NA	female	74	4.6
2010	137	INT	NA	female	66	3.5
2010	137	INT	NA	male	73	4.4
2010	137	INT	4	male	73	4.7
2010	137	INT	NA	female	66	3.2
2010	137	SEG	NA	male	78	5.4
2010	137	INT	NA	male	74	4.8
2010	137	INT	NA	female	63	3
2010	137	INT	NA	male	74	4.7
2010	137	INT	NA	male	61	2.4
2010	137	INT	NA	female	68	3.4
2010	137	SEG	NA	female	71	4.1
2010	137	INT	NA	male	82	7
2010	137	INT	NA	female	63	3
2010	137	INT	NA	male	63	2.9
2010	137	INT	NA	male	74	5.1
2010	137	INT	NA	female	70	3.9
2010	137	INT	NA	female	74	4.7
2010	137	INT	NA	male	74	4.7
2010	137	INT	NA	female	68	3.3
2010	137	INT	NA	female	76	4.8
2010	137	INT	NA	female	75	4.8
2010	137	INT	NA	female	73	4.5
2010	137	INT	NA	female	67	3.5
2010	137	INT	NA	female	72	4
2010	137	SEG	NA	male	69	3.7
2010	137	INT	4	male	69	3.6
2010	137	INT	NA	female	72	4.3
2010	137	INT	NA	female	70	4.2
2010	137	INT	NA	male	71	4.4
2010	137	INT	NA	female	81	6.5
2010	137	INT	NA	male	71	4.7
2010	137	SEG	NA	female	71	4.1
2010	137	INT	NA	female	69	3.9
2010	137	INT	NA	female	75	4.8
2010	137	INT	NA	female	69	3.7
2010	137	INT	NA	male	77	5.1
2010	137	INT	NA	female	72	4
2010	137	INT	NA	female	67	3.4
2010	137	INT	NA	female	75	5.2
2010	137	INT	4	male	72	4.7
2010	137	INT	NA	female	70	3.7
2010	137	INT	NA	female	71	4.4
2010	137	INT	NA	male	74	4.9
2010	137	INT	NA	male	75	5.2
2010	137	INT	4	male	66	3.3
2010	137	INT	4	female	69	3.7
2010	137	INT	NA	female	73	4.7
2010	137	INT	NA	female	70	4
2010	137	INT	NA	male	70	4
2010	137	INT	NA	female	65	3
2010	137	SEG	NA	male	63	2.9
2010	137	INT	NA	female	72	4.4
2010	137	INT	NA	male	63	2.6
2010	137	SEG	4	male	70	3.9
2010	137	INT	NA	female	67	4.5
2010	137	INT	NA	male	47	1.4
2010	137	INT	NA	male	72	4.2
2010	137	INT	4	female	72	4.4
2010	137	INT	NA	female	73	4.8
2010	137	INT	NA	female	70	3.9
2010	137	INT	NA	female	72	4.2
2010	137	INT	NA	female	72	4.7
2010	137	INT	NA	female	72	4.3
2010	137	INT	NA	male	64	3
2010	137	INT	NA	male	66	3.5
2010	137	INT	NA	female	73	4.7
2010	137	INT	NA	male	72	4
2010	137	INT	NA	female	66	3.3
2010	137	INT	NA	male	75	5
2010	137	INT	NA	female	74	5
2010	137	INT	NA	female	80	6
2010	137	INT	NA	female	75	4.6
2010	137	SEG	4	female	70	4
2010	137	NA	NA	male	72	4.3
2010	137	INT	NA	female	77	5.5
2010	137	INT	NA	male	71	3.8
2010	137	INT	NA	female	71	4.1
2010	137	INT	NA	female	70	4
2010	137	INT	NA	female	71	4.1
2010	137	INT	NA	male	75	5.1
2010	137	INT	NA	female	74	4.6
2010	137	INT	NA	female	72	4.4
2010	137	INT	NA	female	82	6
2010	137	INT	NA	female	71	4.2
2010	137	INT	NA	male	68	3.5
2010	137	INT	NA	female	72	4.3
2010	137	INT	NA	male	75	5.2
2010	137	INT	NA	female	74	4.6
2010	137	SEG	4	male	71	4.2
2010	137	INT	NA	female	72	4.5
2010	137	INT	NA	male	69	3.7
2010	137	INT	NA	male	78	5.8
2010	137	INT	NA	female	73	4.8
2010	137	INT	NA	female	66	3.4
2010	137	INT	NA	female	69	3.9
2010	137	SEG	NA	female	67	3.4
2010	137	SEG	4	male	74	5.1
2010	137	INT	NA	female	72	4.1
2010	137	INT	NA	female	72	4.4
2010	137	INT	NA	female	78	5.9
2010	137	INT	NA	female	76	5.5
2010	137	INT	NA	female	70	3.7
2010	137	INT	NA	male	75	4.8
2010	137	INT	NA	female	73	4.9
2010	137	INT	NA	male	73	4.5
2010	137	INT	4	female	67	3.4
2010	137	NA	NA	female	71	4.2
2010	137	INT	NA	female	77	5.6
2010	137	INT	NA	female	72	4
2010	137	INT	NA	female	75	4.5
2010	137	INT	NA	female	76	5.1
2010	137	INT	NA	female	74	4.8
2010	137	INT	NA	female	76	5.7
2010	137	INT	NA	female	71	4.2
2010	137	INT	NA	female	72	4.3
2010	137	INT	NA	male	70	4.2
2010	137	INT	NA	male	68	3.8
2010	137	INT	NA	female	64	3.1
2010	137	INT	4	male	69	3.6
2010	137	INT	NA	female	64	3.1
2010	138	SEG	4	female	75	4.9
2010	138	INT	NA	female	69	4
2010	138	INT	4	female	75	5.1
2010	138	INT	NA	male	77	5.2
2010	138	INT	4	female	69	4
2010	138	INT	NA	female	68	4.1
2010	138	INT	NA	female	75	4.7
2010	138	INT	NA	male	73	4.9
2010	138	INT	NA	female	69	3.7
2010	138	INT	NA	female	72	4.1
2010	138	INT	NA	male	80	5.9
2010	138	INT	4	male	80	6.1
2010	138	INT	4	male	75	5
2010	138	INT	NA	male	71	4.2
2010	138	INT	NA	male	70	3.8
2010	138	INT	NA	female	71	4.6
2010	138	INT	NA	female	79	6
2010	138	INT	NA	female	68	3.6
2010	138	INT	NA	male	77	5.3
2010	138	INT	NA	female	70	4
2010	138	SEG	NA	female	70	4.1
2010	138	INT	NA	male	66	3.3
2010	138	INT	NA	female	70	4
2010	138	INT	NA	male	64	3
2010	138	INT	NA	female	72	4.5
2010	138	INT	NA	male	88	8.1
2010	138	INT	NA	male	66	3.1
2010	138	INT	NA	male	67	3.4
2010	138	INT	NA	male	70	4
2010	138	INT	NA	male	71	4.2
2010	138	SEG	NA	male	69	3.8
2010	138	SEG	NA	female	71	3.8
2010	138	INT	NA	male	76	5
2010	138	INT	NA	male	81	6
2010	138	INT	NA	female	75	4.9
2010	138	INT	NA	female	70	3.8
2010	138	INT	4	male	65	3
2010	138	INT	NA	female	71	3.9
2010	138	INT	NA	female	65	3.3
2010	138	SEG	NA	female	70	3.6
2010	138	SEG	NA	male	67	3.3
2010	138	INT	NA	female	71	3.7
2010	138	INT	NA	female	75	5.5
2010	138	INT	4	male	73	5
2010	138	INT	NA	female	71	4.4
2010	138	INT	NA	male	68	3.6
2010	138	INT	NA	female	77	5.3
2010	138	NA	NA	female	73	4.7
2010	138	INT	4	female	73	5
2010	138	INT	NA	female	70	3.9
2010	138	INT	NA	female	74	4.8
2010	138	INT	NA	female	75	5.1
2010	138	INT	NA	male	68	3.9
2010	138	INT	NA	male	81	6.1
2010	138	INT	4	male	69	3.9
2010	138	INT	4	female	74	5.4
2010	138	INT	NA	female	73	4.5
2010	138	INT	4	male	68	3.9
2010	138	INT	NA	female	75	5.1
2010	138	INT	NA	female	70	4.4
2010	138	INT	NA	male	71	4.4
2010	138	INT	NA	female	67	3.6
2010	138	INT	NA	female	74	4.8
2010	138	INT	NA	male	81	6.9
2010	138	NA	NA	male	73	4.4
2010	138	INT	NA	female	72	4.5
2010	138	SEG	NA	female	73	4.6
2010	138	INT	NA	male	77	5.3
2010	138	INT	NA	male	73	4.4
2010	138	INT	NA	female	71	4.2
2010	138	INT	NA	female	74	4.8
2010	138	INT	NA	female	74	4.7
2010	138	INT	NA	female	65	3.6
2010	138	INT	NA	female	66	3.6
2010	138	INT	NA	male	71	4.4
2010	138	INT	NA	female	75	5.2
2010	138	INT	4	female	72	3.9
2010	138	INT	NA	female	71	4.4
2010	138	INT	NA	female	74	4.8
2010	138	INT	NA	male	75	5
2010	138	INT	4	female	69	4
2010	138	INT	NA	female	74	5.4
2010	138	SEG	NA	female	68	3.6
2010	138	INT	NA	female	66	3.5
2010	138	INT	NA	male	72	4.5
2010	138	INT	NA	male	69	4
2010	138	INT	NA	female	73	4.8
2010	138	INT	4	female	70	4.4
2010	138	INT	NA	female	73	4.8
2010	138	INT	NA	female	76	5.6
2010	138	INT	NA	male	75	5
2010	138	INT	NA	female	71	4.5
2010	138	INT	NA	male	77	5.6
2010	138	INT	4	male	69	4.3
2010	138	INT	NA	male	77	5.2
2010	138	INT	NA	female	73	4.3
2010	138	INT	NA	female	70	4
2010	138	INT	4	male	66	3.3
2010	138	INT	4	female	74	5.2
2010	138	INT	4	male	75	5
2010	138	INT	NA	female	68	3.3
2010	138	INT	4	female	72	4.6
2010	138	INT	NA	male	70	3.7
2010	138	INT	NA	male	75	4.9
2010	138	INT	NA	female	74	4.7
2010	138	INT	NA	male	74	4.5
2010	138	SEG	NA	female	72	4.3
2010	138	INT	NA	male	70	4
2010	138	INT	NA	male	72	4.7
2010	138	INT	NA	female	69	3.7
2010	138	INT	NA	male	74	5.2
2010	138	INT	NA	male	69	3.7
2010	138	INT	NA	male	70	4
2010	138	INT	NA	female	69	4.2
2010	138	INT	NA	female	64	2.8
2010	138	INT	NA	female	72	4.7
2010	138	INT	4	male	81	6.2
2010	138	INT	NA	male	68	3.7
2010	138	INT	NA	female	72	4.5
2010	138	INT	NA	female	69	4
2010	138	INT	NA	female	71	4.6
2010	138	INT	NA	male	69	3.9
2010	138	INT	NA	female	73	4.5
2010	138	INT	NA	female	69	3.8
2010	138	INT	NA	male	77	5.4
2010	138	INT	4	female	75	5.2
2010	138	INT	NA	female	74	4.9
2010	138	INT	NA	female	80	6.5
2010	138	INT	NA	female	71	4.1
2010	138	INT	NA	female	67	3.8
2010	138	INT	NA	female	78	6
2010	138	INT	NA	female	72	4.1
2010	138	SEG	4	male	69	3.9
2010	138	INT	4	male	72	4.4
2010	138	INT	NA	male	57	2.2
2010	138	SEG	4	male	71	4.2
2010	138	INT	NA	male	76	5.1
2010	138	INT	NA	female	71	4.3
2010	138	INT	NA	female	73	4.3
2010	138	INT	NA	female	71	4.3
2010	138	INT	4	female	73	4.4
2010	138	INT	NA	male	63	2.9
2010	138	NA	NA	female	64	3
2010	138	INT	NA	male	71	3.8
2010	138	INT	NA	female	76	5.5
2010	138	INT	NA	male	67	4.1
2010	138	INT	3	male	46	1.2
2010	138	INT	NA	male	71	4.4
2010	138	INT	NA	female	72	4.5
2010	138	INT	NA	male	75	5
2010	138	INT	NA	female	67	3.3
2010	138	INT	NA	female	70	4.1
2010	138	SEG	4	female	69	4
2010	138	INT	NA	female	73	4.6
2010	138	SEG	4	female	69	3.9
2010	138	SEG	4	female	69	3.7
2010	138	INT	NA	male	77	5.4
2010	138	INT	NA	female	71	4.3
2010	138	INT	NA	male	72	4.7
2010	138	INT	NA	male	69	4
2010	138	INT	NA	male	65	3
2010	138	INT	NA	female	69	4.2
2010	138	INT	NA	female	74	5
2010	138	INT	NA	male	63	2.9
2010	138	INT	NA	male	69	3.6
2010	138	INT	NA	male	67	3.5
2010	138	INT	NA	male	83	7.7
2010	138	INT	NA	male	68	3.4
2010	138	INT	NA	female	69	3.7
2010	138	NA	NA	male	70	4
2010	138	INT	NA	female	73	4.4
2010	138	NA	NA	male	72	4
2010	138	INT	NA	female	69	4
2010	138	INT	NA	female	73	4.5
2010	138	INT	NA	female	74	4.8
2010	138	INT	NA	female	72	4.4
2010	138	INT	NA	female	72	4.8
2010	138	INT	NA	male	77	5.5
2010	138	INT	NA	female	70	4
2010	138	INT	NA	male	72	4.4
2010	138	NA	NA	female	79	5.4
2010	138	INT	NA	female	72	4.3
2010	138	SEG	NA	female	70	3.7
2010	138	INT	NA	female	75	5.3
2010	138	INT	NA	female	71	4.1
2010	138	INT	NA	female	64	3
2010	138	INT	NA	female	73	4.3
2010	138	INT	NA	female	73	4.8
2010	138	INT	NA	male	45	1
2010	138	SEG	NA	female	68	3.7
2010	138	INT	NA	male	78	5.6
2010	138	INT	NA	female	77	5.3
2010	138	INT	NA	female	74	4.8
2010	138	INT	NA	female	77	5.5
2010	138	INT	NA	male	84	6.9
2010	138	INT	NA	female	72	4.3
2010	138	INT	NA	male	72	4.2
2010	138	INT	NA	male	73	4.3
2010	138	INT	NA	male	84	7.1
2010	138	INT	NA	female	69	3.9
2010	138	INT	NA	female	78	5.2
2010	138	INT	4	female	78	6
2010	138	INT	NA	female	75	4.8
2010	138	INT	NA	female	69	3.6
2010	138	INT	4	female	75	4.4
2010	138	SEG	NA	female	70	3.8
2010	138	INT	NA	female	71	4.7
2010	138	INT	NA	female	75	4.8
2010	138	INT	NA	female	71	4.3
2010	138	INT	NA	female	68	3.9
2010	138	INT	NA	female	67	3.5
2010	138	INT	NA	female	77	5.6
2010	138	INT	NA	female	68	3.8
2010	138	INT	NA	male	78	5.8
2010	138	INT	NA	female	75	4.6
2010	138	INT	NA	female	64	2.8
2010	138	INT	NA	female	70	4
2010	138	INT	NA	male	73	4.6
2010	138	INT	NA	female	75	5.4
2010	138	INT	NA	female	70	4
2010	138	INT	NA	female	72	4.4
2010	138	INT	NA	female	77	5.5
2010	138	INT	4	female	74	5.1
2010	138	SEG	NA	male	69	3.6
2010	138	INT	NA	female	78	5.4
2010	138	INT	NA	female	71	4.3
2010	138	INT	NA	male	67	3.8
2010	138	INT	NA	female	73	4.5
2010	138	INT	NA	female	71	4.4
2010	138	INT	NA	female	72	4.3
2010	138	INT	NA	female	72	5.1
2010	138	INT	NA	female	73	5
2010	139	INT	NA	male	69	3.5
2010	139	INT	NA	male	68	3.3
2010	139	INT	NA	female	77	5.5
2010	139	INT	NA	female	71	4
2010	139	INT	NA	male	76	4.9
2010	139	INT	NA	female	71	4
2010	139	INT	NA	female	78	5.6
2010	139	INT	NA	male	67	3.6
2010	139	INT	4	male	74	5
2010	139	INT	NA	female	69	3.7
2010	139	INT	NA	female	75	4.9
2010	139	INT	4	female	73	4.7
2010	139	INT	4	male	73	4.6
2010	139	INT	NA	male	73	5
2010	139	SEG	NA	male	69	3.8
2010	139	INT	4	female	77	4.9
2010	139	INT	NA	female	67	3.4
2010	139	INT	NA	male	78	5.6
2010	139	INT	4	female	80	5.9
2010	139	INT	NA	female	71	4.7
2010	139	INT	NA	male	73	4.8
2010	139	INT	NA	female	74	5.2
2010	139	INT	4	female	75	4.7
2010	139	INT	NA	female	76	5.1
2010	139	INT	4	male	72	4.4
2010	139	INT	NA	female	68	3.5
2010	139	INT	4	female	71	4
2010	139	INT	4	female	71	4.6
2010	139	INT	NA	male	70	3.9
2010	139	INT	NA	female	69	3.8
2010	139	INT	4	female	74	5.1
2010	139	INT	4	female	70	4
2010	139	INT	NA	male	78	5.1
2010	139	INT	NA	female	69	3.6
2010	139	INT	4	male	70	4.4
2010	139	INT	NA	male	68	3.9
2010	139	INT	NA	female	70	4.2
2010	139	NA	NA	female	79	6.1
2010	139	INT	NA	female	69	4.2
2010	139	INT	NA	female	67	3.5
2010	139	INT	NA	male	74	5.4
2010	139	INT	NA	female	73	4.8
2010	139	INT	NA	female	73	4.6
2010	139	SEG	4	female	74	4.7
2010	139	INT	NA	male	69	3.9
2010	139	INT	NA	male	65	3.1
2010	139	SEG	NA	male	80	5.6
2010	139	INT	NA	male	64	3.2
2010	139	SEG	NA	male	71	4
2010	139	INT	NA	male	77	5.4
2010	139	INT	NA	female	76	5.1
2010	139	INT	NA	male	73	4.2
2010	139	NA	NA	male	71	4.5
2010	139	INT	NA	female	71	4
2010	139	SEG	NA	male	67	3.3
2010	139	INT	NA	female	75	5
2010	139	INT	NA	female	71	4
2010	139	SEG	NA	male	60	2.6
2010	139	INT	NA	female	71	3.9
2010	139	INT	NA	male	69	3.6
2010	139	INT	NA	female	70	3.8
2010	139	INT	NA	male	69	3.8
2010	139	SEG	NA	male	70	3.8
2010	139	INT	NA	male	62	2.6
2010	139	INT	NA	female	70	4.2
2010	139	INT	NA	male	70	4.2
2010	139	INT	NA	female	70	4.9
2010	139	INT	NA	male	71	4.6
2010	139	INT	NA	male	81	6.1
2010	139	INT	NA	male	71	4.7
2010	139	INT	NA	female	75	5
2010	139	INT	NA	female	69	4.2
2010	139	INT	NA	female	69	4
2010	139	INT	NA	female	72	4.5
2010	139	INT	NA	female	70	3.9
2010	139	INT	NA	female	70	4
2010	139	INT	NA	female	74	4.9
2010	139	INT	NA	female	71	4.2
2010	139	INT	NA	female	74	4.7
2010	139	NA	NA	female	70	4.2
2010	139	INT	4	male	73	4.4
2010	139	SEG	NA	female	69	3.9
2010	139	INT	NA	female	60	2.7
2010	139	INT	NA	female	67	3.7
2010	139	INT	4	female	63	2.8
2010	139	INT	NA	male	67	3.5
2010	139	INT	NA	female	71	4.1
2010	139	INT	NA	male	74	4.7
2010	139	NA	NA	female	75	4.8
2010	139	INT	NA	female	65	3.3
2010	139	INT	NA	female	71	4.2
2010	139	INT	NA	female	69	4.1
2010	139	INT	NA	female	69	3.5
2010	139	INT	NA	female	72	4.8
2010	139	INT	NA	female	72	4.4
2010	139	INT	NA	female	68	3.5
2010	139	SEG	NA	female	69	3.9
2010	139	SEG	NA	female	77	5.6
2010	139	INT	NA	female	74	4.9
2010	139	INT	NA	female	70	4.1
2010	139	INT	NA	male	66	3.6
2010	139	INT	NA	male	48	1.4
2010	139	SEG	NA	male	75	5.1
2010	139	INT	4	female	73	4.4
2010	139	INT	NA	female	59	2.4
2010	139	INT	NA	male	70	3.8
2010	139	INT	4	male	70	4
2010	139	INT	NA	female	69	3.8
2010	139	INT	NA	female	71	4.5
2010	139	INT	NA	female	69	3.8
2010	139	INT	NA	male	73	4.8
2010	139	INT	NA	female	73	5.2
2010	139	INT	NA	female	81	6.3
2010	139	INT	NA	male	73	4.6
2010	139	INT	NA	female	73	4.6
2010	139	INT	NA	female	73	4.6
2010	139	INT	NA	male	48	1.3
2010	139	INT	NA	female	78	5.5
2010	139	INT	NA	male	76	5.7
2010	139	INT	NA	female	70	5
2010	139	INT	NA	female	67	3.4
2010	139	INT	NA	female	67	3.9
2010	139	INT	NA	female	69	4
2010	139	SEG	NA	female	73	4.4
2010	139	INT	NA	female	67	4.1
2010	139	INT	NA	male	72	4.2
2010	139	INT	NA	female	70	3.9
2010	139	INT	NA	male	74	4.9
2010	139	INT	NA	female	75	5.2
2010	139	INT	4	female	76	5
2010	139	INT	NA	female	73	4.7
2010	139	INT	NA	female	69	4
2010	139	INT	NA	male	76	4.9
2010	139	INT	4	female	70	4.4
[truncated: 7,907 more rows]

## Sheet: S3. List of Loci and Samples
Table S3. Lists of the 9108 RAD loci and 465 individuals, with their populations, analyzed in this study. Chromosome and linkage map position (cM) are given for the 4156 mapped loci and the 700 loci for which positions were inferred (denoted by *).
Loci				Individuals
Locus	Chromosome	Map Position (cM)		Individual	Population
Ot010598_Ots01p	Ots01	0		98EZ0004_unmarkedF	P1 Founders
Ot018821_Ots01p	Ots01	0		98EZ0012_unmarkedF	P1 Founders
Ot036743_Ots01p	Ots01	0		98EZ0024_unmarkedF	P1 Founders
Ot051272_Ots01p	Ots01	0		98EZ0028_unmarkedF	P1 Founders
Ot052674_Ots01p	Ots01	0		98EZ0032_unmarkedF	P1 Founders
Ot055731_Ots01p	Ots01	0		98EZ0044_unmarkedF	P1 Founders
Ot056394_Ots01p	Ots01	0		98EZ0056_unmarkedF	P1 Founders
Ot006412*	Ots01	0		98EZ0068_unmarkedF	P1 Founders
Ot016214_Ots01p	Ots01	0.01		98EZ0072_unmarkedF	P1 Founders
Ot040238_Ots01p	Ots01	0.01		98EZ0078_unmarkedF	P1 Founders
Ot014775_Ots01p	Ots01	0.03		98EZ0083_unmarkedF	P1 Founders
Ot020486_Ots01p	Ots01	0.04		98EZ0084_unmarkedF	P1 Founders
Ot021200_Ots01p	Ots01	0.04		98EZ0088_unmarkedF	P1 Founders
Ot024279_Ots01p	Ots01	0.04		98EZ0104_unmarkedF	P1 Founders
Ot005631_Ots01p	Ots01	1.95		98EZ0105_unmarkedF	P1 Founders
Ot019899_Ots01p	Ots01	1.95		98EZ0112_unmarkedF	P1 Founders
Ot020360_Ots01p	Ots01	1.95		98EZ0116_unmarkedF	P1 Founders
Ot023544_Ots01p	Ots01	1.95		98EZ0121_unmarkedF	P1 Founders
Ot026346_Ots01p	Ots01	1.95		98EZ0124_unmarkedF	P1 Founders
Ot031539_Ots01p	Ots01	1.95		98EZ0126_unmarkedF	P1 Founders
Ot036140_Ots01p	Ots01	1.95		98EZ0128_unmarkedF	P1 Founders
Ot046471_Ots01p	Ots01	1.95		98EZ0132_unmarkedF	P1 Founders
Ot047777_Ots01p	Ots01	1.95		98EZ0133_unmarkedF	P1 Founders
Ot048783_Ots01p	Ots01	1.95		98EZ0136_unmarkedF	P1 Founders
Ot053843_Ots01p	Ots01	1.95		98EZ0138_unmarkedF	P1 Founders
Ot030505_Ots01p	Ots01	1.98		98EZ0140_unmarkedF	P1 Founders
Ot037273_Ots01p	Ots01	1.98		98EZ0144_unmarkedF	P1 Founders
Ot054382_Ots01p	Ots01	2.37		98EZ0148_unmarkedF	P1 Founders
Ot006098_Ots01p	Ots01	3.96		98EZ0156_unmarkedF	P1 Founders
Ot009437_Ots01p	Ots01	3.96		98EZ0161_unmarkedF	P1 Founders
Ot010885_Ots01p	Ots01	3.96		98EZ0169_unmarkedF	P1 Founders
Ot017870_Ots01p	Ots01	3.96		98EZ0173_unmarkedF	P1 Founders
Ot002608_Ots01p	Ots01	4.64		98EZ0181_unmarkedF	P1 Founders
Ot011402_Ots01p	Ots01	4.64		98EZ0185_unmarkedF	P1 Founders
Ot028491_Ots01p	Ots01	4.64		98EZ0197_unmarkedF	P1 Founders
Ot040730_Ots01p	Ots01	4.64		98EZ0200_unmarkedF	P1 Founders
Ot029553*	Ots01	4.64		98EZ0212_unmarkedM	P1 Founders
Ot055118_Ots01p	Ots01	4.88		98EZ0213_unmarkedM	P1 Founders
Ot009720_Ots01p	Ots01	8.12		98EZ0222_unmarkedM	P1 Founders
Ot002510_Ots01p	Ots01	10.22		98EZ0223_unmarkedM	P1 Founders
Ot006437_Ots01p	Ots01	10.22		98EZ0229_unmarkedM	P1 Founders
Ot013330_Ots01p	Ots01	10.22		98EZ0231_unmarkedM	P1 Founders
Ot018685_Ots01p	Ots01	10.22		98EZ0236_unmarkedM	P1 Founders
Ot019299_Ots01p	Ots01	10.22		98EZ0239_unmarkedM	P1 Founders
Ot016647_Ots01p	Ots01	10.47		98EZ0242_unmarkedM	P1 Founders
Ot002153_Ots01p	Ots01	10.76		98EZ0245_unmarkedM	P1 Founders
Ot026225_Ots01p	Ots01	10.76		98EZ0249_unmarkedM	P1 Founders
Ot020121*	Ots01	10.76		98EZ0250_unmarkedM	P1 Founders
Ot046134*	Ots01	10.76		98EZ0260_unmarkedM	P1 Founders
Ot005625_Ots01p	Ots01	14.15		98EZ0273_unmarkedM	P1 Founders
Ot023429_Ots01p	Ots01	14.15		98EZ0302_unmarkedM	P1 Founders
Ot028488_Ots01p	Ots01	14.15		98EZ0303_unmarkedM	P1 Founders
Ot033835_Ots01p	Ots01	14.87		98EZ0311_unmarkedM	P1 Founders
Ot000336_Ots01p	Ots01	16.29		98EZ0321_unmarkedM	P1 Founders
Ot001766_Ots01p	Ots01	16.29		98EZ0323_unmarkedM	P1 Founders
Ot007813_Ots01p	Ots01	16.29		98EZ0328_unmarkedM	P1 Founders
Ot009791_Ots01p	Ots01	16.29		98EZ0334_unmarkedM	P1 Founders
Ot016034_Ots01p	Ots01	16.29		98EZ0340_unmarkedM	P1 Founders
Ot039542_Ots01p	Ots01	16.29		98EZ0344_unmarkedM	P1 Founders
Ot015136*	Ots01	16.29		02KA006_unmarkedF	F1 Wild
Ot013586_Ots01p	Ots01	16.54		02KA018_unmarkedF	F1 Wild
Ot004134_Ots01p	Ots01	17.98		02KA020_unmarkedF	F1 Wild
Ot012443_Ots01p	Ots01	17.98		02KA025_unmarkedF	F1 Wild
Ot024504_Ots01p	Ots01	17.98		02KA026_unmarkedF	F1 Wild
Ot034359_Ots01p	Ots01	17.98		02KA060_unmarkedF	F1 Wild
Ot052725_Ots01p	Ots01	17.98		02KA100_unmarkedF	F1 Wild
Ot018907_Ots01p	Ots01	18.42		02KA105_unmarkedF	F1 Wild
Ot055666_Ots01p	Ots01	18.42		02KA121_unmarkedF	F1 Wild
Ot017643*	Ots01	18.42		02KA125_unmarkedF	F1 Wild
Ot026350_Ots01p	Ots01	18.74		02KA135_unmarkedF	F1 Wild
Ot031985_Ots01p	Ots01	18.74		02KA136_unmarkedF	F1 Wild
Ot002849_Ots01p	Ots01	23.74		02KA159_unmarkedF	F1 Wild
Ot016762_Ots01p	Ots01	28.05		02KA165_unmarkedF	F1 Wild
Ot038005*	Ots01	28.05		02KA170_unmarkedF	F1 Wild
Ot043232*	Ots01	28.05		02KA180_unmarkedF	F1 Wild
Ot008758_Ots01p	Ots01	29.46		02KA183_unmarkedF	F1 Wild
Ot032422_Ots01p	Ots01	29.46		02KA185_unmarkedF	F1 Wild
Ot035959_Ots01p	Ots01	29.46		02KA190_unmarkedF	F1 Wild
Ot038757_Ots01p	Ots01	29.46		02KA195_unmarkedF	F1 Wild
Ot048535_Ots01p	Ots01	29.46		02KA198_unmarkedF	F1 Wild
Ot030551*	Ots01	29.46		02KA206_unmarkedF	F1 Wild
Ot018562_Ots01p	Ots01	33.77		02KA210_unmarkedF	F1 Wild
Ot019975_Ots01p	Ots01	33.77		02KA215_unmarkedF	F1 Wild
Ot029959_Ots01p	Ots01	33.77		02KA221_unmarkedF	F1 Wild
Ot001372_Ots01p	Ots01	35.86		02KA225_unmarkedF	F1 Wild
Ot031320_Ots01p	Ots01	35.86		02KA235_unmarkedF	F1 Wild
Ot045071_Ots01p	Ots01	35.86		02KA236_unmarkedF	F1 Wild
Ot036260_Ots01p	Ots01	37.95		02KA240_unmarkedF	F1 Wild
Ot043871_Ots01p	Ots01	37.95		02KA264_unmarkedF	F1 Wild
Ot001541*	Ots01	37.95		02KA274_unmarkedF	F1 Wild
Ot035251_Ots01p	Ots01	38.33		02KA289_unmarkedF	F1 Wild
Ot042534*	Ots01	38.33		02KA302_unmarkedM	F1 Wild
Ot013115_Ots01p	Ots01	41.6		02KA307_unmarkedM	F1 Wild
Ot026099_Ots01p	Ots01	41.6		02KA310_unmarkedM	F1 Wild
Ot009330*	Ots01	41.6		02KA320_unmarkedM	F1 Wild
Ot008975_Ots01p	Ots01	42.1		02KA351_unmarkedM	F1 Wild
Ot034690_Ots01p	Ots01	42.1		02KA352_unmarkedM	F1 Wild
Ot052885_Ots01p	Ots01	42.1		02KA358_unmarkedM	F1 Wild
Ot002018_Ots01p	Ots01	45.58		02KA360_unmarkedM	F1 Wild
Ot005569_Ots01p	Ots01	45.58		02KA361_unmarkedM	F1 Wild
Ot015462_Ots01p	Ots01	45.58		02KA363_unmarkedM	F1 Wild
Ot022327_Ots01p	Ots01	45.58		02KA364_unmarkedM	F1 Wild
Ot038007_Ots01p	Ots01	45.58		02KA366_unmarkedM	F1 Wild
Ot047388_Ots01p	Ots01	45.58		02KA378_unmarkedM	F1 Wild
Ot022116*	Ots01	45.58		02KA396_unmarkedM	F1 Wild
Ot053808*	Ots01	45.58		02KA400_unmarkedM	F1 Wild
Ot006263_Ots01p	Ots01	47.29		02KA407_unmarkedM	F1 Wild
Ot038032_Ots01p	Ots01	47.29		02KA424_unmarkedJ	F1 Wild
Ot045883_Ots01p	Ots01	47.29		02KA434_unmarkedM	F1 Wild
Ot023201_Ots01p	Ots01	51.73		02KA443_unmarkedM	F1 Wild
Ot029384_Ots01p	Ots01	51.73		02KA447_unmarkedM	F1 Wild
Ot035611*	Ots01	51.73		02KA452_unmarkedM	F1 Wild
Ot000513_Ots01p	Ots01	56.36		02KA453_unmarkedM	F1 Wild
Ot008190_Ots01p	Ots01	56.59		02KA454_unmarkedM	F1 Wild
Ot017189_Ots01p	Ots01	58.02		02KA467_unmarkedM	F1 Wild
Ot034205_Ots01p	Ots01	58.02		02KA471_unmarkedJ	F1 Wild
Ot001743_Ots01p	Ots01	60.2		02KA477_unmarkedM	F1 Wild
Ot006384_Ots01p	Ots01	60.2		02KA483_unmarkedM	F1 Wild
Ot021684_Ots01p	Ots01	60.2		02KA559_unmarkedF	F1 Wild
Ot003524_Ots01p	Ots01	64.44		02KA009_hatcheryF	F1 Hatchery
Ot028589_Ots01p	Ots01	67.72		02KA014_hatcheryF	F1 Hatchery
Ot009017_Ots01c	Ots01	69.77		02KA016_hatcheryF	F1 Hatchery
Ot013910_Ots01c	Ots01	69.77		02KA033_hatcheryF	F1 Hatchery
Ot021497_Ots01c	Ots01	69.77		02KA034_hatcheryF	F1 Hatchery
Ot022241_Ots01c	Ots01	69.77		02KA050_hatcheryF	F1 Hatchery
Ot024922_Ots01c	Ots01	69.77		02KA053_hatcheryF	F1 Hatchery
Ot033426*	Ots01	69.77		02KA054_hatcheryF	F1 Hatchery
Ot000909_Ots01c	Ots01	71.7		02KA079_hatcheryF	F1 Hatchery
Ot012082_Ots01c	Ots01	73.88		02KA080_hatcheryF	F1 Hatchery
Ot005391_Ots01c	Ots01	76.07		02KA081_hatcheryF	F1 Hatchery
Ot017763_Ots01c	Ots01	76.07		02KA082_hatcheryF	F1 Hatchery
Ot026637_Ots01c	Ots01	76.07		02KA083_hatcheryF	F1 Hatchery
Ot008359_Ots01q	Ots01	89.02		02KA085_hatcheryF	F1 Hatchery
Ot018629_Ots01q	Ots01	89.02		02KA086_hatcheryF	F1 Hatchery
Ot027026_Ots01q	Ots01	89.02		02KA088_hatcheryF	F1 Hatchery
Ot029010_Ots01q	Ots01	89.02		02KA089_hatcheryF	F1 Hatchery
Ot043358_Ots01q	Ots01	89.02		02KA091_hatcheryF	F1 Hatchery
Ot016761_Ots01q	Ots01	93.39		02KA144_hatcheryF	F1 Hatchery
Ot053439_Ots01q	Ots01	93.39		02KA145_hatcheryF	F1 Hatchery
Ot008442_Ots01q	Ots01	95.4		02KA147_hatcheryF	F1 Hatchery
Ot024689_Ots01q	Ots01	102.23		02KA149_hatcheryF	F1 Hatchery
Ot034494_Ots01q	Ots01	104.3		02KA150_hatcheryF	F1 Hatchery
Ot021612_Ots01q	Ots01	105.29		02KA245_hatcheryF	F1 Hatchery
Ot004945*	Ots01	105.29		02KA247_hatcheryF	F1 Hatchery
Ot010688*	Ots01	105.29		02KA248_hatcheryF	F1 Hatchery
Ot012746*	Ots01	105.29		02KA249_hatcheryF	F1 Hatchery
Ot038930*	Ots01	105.29		02KA250_hatcheryF	F1 Hatchery
Ot049830*	Ots01	105.29		02KA251_hatcheryF	F1 Hatchery
Ot004924_Ots01q	Ots01	108.27		02KA253_hatcheryF	F1 Hatchery
Ot009941_Ots01q	Ots01	109.32		02KA254_hatcheryF	F1 Hatchery
Ot010132_Ots01q	Ots01	109.32		02KA257_hatcheryF	F1 Hatchery
Ot015073_Ots01q	Ots01	110.75		02KA259_hatcheryF	F1 Hatchery
Ot002151_Ots01q	Ots01	110.76		02KA262_hatcheryF	F1 Hatchery
Ot004093_Ots01q	Ots01	110.76		02KA313_hatcheryM	F1 Hatchery
Ot011596_Ots01q	Ots01	110.76		02KA323_hatcheryM	F1 Hatchery
Ot016921_Ots01q	Ots01	110.76		02KA341_hatcheryM	F1 Hatchery
Ot017383_Ots01q	Ots01	110.76		02KA342_hatcheryM	F1 Hatchery
Ot027639_Ots01q	Ots01	110.76		02KA343_hatcheryM	F1 Hatchery
Ot030155_Ots01q	Ots01	110.76		02KA345_hatcheryM	F1 Hatchery
Ot037784_Ots01q	Ots01	110.76		02KA349_hatcheryJ	F1 Hatchery
Ot038639_Ots01q	Ots01	110.76		02KA374_hatcheryM	F1 Hatchery
Ot051354_Ots01q	Ots01	110.76		02KA375_hatcheryM	F1 Hatchery
Ot019558*	Ots01	110.76		02KA376_hatcheryM	F1 Hatchery
Ot031167*	Ots01	110.76		02KA418_hatcheryJ	F1 Hatchery
Ot050465*	Ots01	110.76		02KA428_hatcheryM	F1 Hatchery
Ot006410_Ots01q	Ots01	113.96		02KA429_hatcheryM	F1 Hatchery
Ot019147_Ots01q	Ots01	115.44		02KA430_hatcheryM	F1 Hatchery
Ot021089_Ots01q	Ots01	115.44		02KA431_hatcheryM	F1 Hatchery
Ot007519_Ots01q	Ots01	117.51		02KA432_hatcheryM	F1 Hatchery
Ot022636*	Ots01	117.51		03EJ003_hatcheryF	F1 Hatchery
Ot015296_Ots01q	Ots01	118.14		03EJ024_hatcheryF	F1 Hatchery
Ot030310_Ots01q	Ots01	118.14		03EJ027_hatcheryF	F1 Hatchery
Ot040317_Ots01q	Ots01	118.14		03EJ033_hatcheryF	F1 Hatchery
Ot046331_Ots01q	Ots01	118.14		03EJ417_hatcheryM	F1 Hatchery
Ot052269_Ots01q	Ots01	118.14		06EV001_unmarkedF	F2 INT
Ot015349_Ots01q	Ots01	119		06EV006_unmarkedF	F2 INT
Ot033388_Ots01q	Ots01	119		06EV013_unmarkedF	F2 INT
Ot035271_Ots01q	Ots01	119		06EV039_unmarkedF	F2 INT
Ot041648_Ots01q	Ots01	119		06EV053_unmarkedF	F2 INT
Ot047938_Ots01q	Ots01	119		06EV060_unmarkedF	F2 INT
Ot048703_Ots01q	Ots01	119		06EV067_unmarkedF	F2 INT
Ot029268_Ots01q	Ots01	119.08		06EV073_unmarkedM	F2 INT
Ot033605_Ots01q	Ots01	119.08		06EV082_unmarkedM	F2 INT
Ot030843_Ots01q	Ots01	120.44		06EV085_unmarkedF	F2 INT
Ot033613_Ots01q	Ots01	121.5		06EV090_unmarkedM	F2 INT
Ot042587_Ots01q	Ots01	121.5		06EV118_unmarkedF	F2 INT
Ot024625_Ots01q	Ots01	123.06		06EV144_unmarkedF	F2 INT
Ot017487_Ots01q	Ots01	123.5		06EV180_unmarkedM	F2 INT
Ot001609_Ots01q	Ots01	125.67		06EV184_unmarkedF	F2 INT
Ot034103_Ots01q	Ots01	125.67		06EV188_unmarkedF	F2 INT
Ot044706_Ots01q	Ots01	125.67		06EV191_unmarkedM	F2 INT
Ot052056_Ots01q	Ots01	125.67		06EV204_unmarkedF	F2 INT
Ot035457_Ots01q	Ots01	127.36		06EV208_unmarkedM	F2 INT
Ot037676_Ots01q	Ots01	127.36		06EV210_unmarkedF	F2 INT
Ot053282_Ots01q	Ots01	127.36		06EV230_unmarkedF	F2 INT
Ot053722_Ots01q	Ots01	127.36		06EV239_unmarkedF	F2 INT
Ot005457_Ots01q	Ots01	130.23		06EV244_unmarkedF	F2 INT
Ot006241_Ots01q	Ots01	130.23		06EV251_unmarkedF	F2 INT
Ot008896_Ots01q	Ots01	130.23		06EV259_unmarkedF	F2 INT
Ot014495_Ots01q	Ots01	130.23		06EV263_unmarkedM	F2 INT
Ot030806_Ots01q	Ots01	130.23		06EV267_unmarkedF	F2 INT
Ot014271_Ots01q	Ots01	132.32		06EV272_unmarkedM	F2 INT
Ot013475*	Ots01	132.32		06EV274_unmarkedM	F2 INT
Ot018375_Ots01q	Ots01	134.42		06EV280_unmarkedF	F2 INT
Ot009888_Ots01q	Ots01	137.06		06EV281_unmarkedM	F2 INT
Ot026596_Ots01q	Ots01	137.06		06EV288_unmarkedF	F2 INT
Ot027433_Ots01q	Ots01	137.06		06EV291_unmarkedM	F2 INT
Ot035600_Ots01q	Ots01	137.06		06EV297_unmarkedF	F2 INT
Ot043726_Ots01q	Ots01	137.06		06EV309_unmarkedM	F2 INT
Ot047022_Ots01q	Ots01	137.06		06EV325_unmarkedF	F2 INT
Ot003695_Ots01q	Ots01	138.35		06EV328_unmarkedM	F2 INT
Ot035180_Ots01q	Ots01	138.35		06EV334_unmarkedF	F2 INT
Ot017328_Ots01q	Ots01	139.6		06EV335_unmarkedM	F2 INT
Ot041726_Ots01q	Ots01	139.6		06EV343_unmarkedF	F2 INT
Ot044465_Ots01q	Ots01	139.6		06EV355_unmarkedF	F2 INT
Ot016158_Ots01q	Ots01	139.67		06EV361_unmarkedF	F2 INT
Ot025637_Ots01q	Ots01	139.67		06EV369_unmarkedF	F2 INT
Ot038410*	Ots01	139.67		06EV371_unmarkedM	F2 INT
Ot041385*	Ots01	139.67		06EV394_unmarkedF	F2 INT
Ot031848_Ots01q	Ots01	142.27		06EV395_unmarkedM	F2 INT
Ot008799_Ots01q	Ots01	144.22		06EV397_unmarkedM	F2 INT
Ot016237_Ots01q	Ots01	144.22		06EV403_unmarkedF	F2 INT
Ot021653_Ots01q	Ots01	144.22		06EV406_unmarkedM	F2 INT
Ot024997_Ots01q	Ots01	144.22		06EV412_unmarkedF	F2 INT
Ot054389_Ots01q	Ots01	144.22		06EV415_unmarkedM	F2 INT
Ot036534_Ots01q	Ots01	146.13		06EV421_unmarkedF	F2 INT
Ot054524_Ots01q	Ots01	147.78		06EV427_unmarkedM	F2 INT
Ot012819_Ots01q	Ots01	148.5		06EV431_unmarkedF	F2 INT
Ot039427*	Ots01	148.5		06EV433_unmarkedM	F2 INT
Ot015317_Ots01q	Ots01	149.23		06EV438_unmarkedF	F2 INT
Ot022414_Ots01q	Ots01	149.23		06EV440_unmarkedM	F2 INT
Ot044818_Ots01q	Ots01	149.23		06EV022_hatcheryF	F2 SEG
Ot035752*	Ots01	149.23		06EV023_hatcheryF	F2 SEG
Ot011518_Ots01q	Ots01	149.72		06EV024_hatcheryF	F2 SEG
Ot014352_Ots01q	Ots01	149.72		06EV027_hatcheryF	F2 SEG
Ot019486_Ots01q	Ots01	149.72		06EV028_hatcheryM	F2 SEG
Ot020141_Ots01q	Ots01	149.72		06EV029_hatcheryM	F2 SEG
Ot022319_Ots01q	Ots01	149.72		06EV031_hatcheryF	F2 SEG
Ot005948*	Ots01	149.72		06EV032_hatcheryF	F2 SEG
Ot032644_Ots01q	Ots01	150.26		06EV033_hatcheryF	F2 SEG
Ot023247_Ots01q	Ots01	150.27		06EV034_hatcheryF	F2 SEG
Ot023518_Ots01q	Ots01	150.27		06EV036_hatcheryM	F2 SEG
Ot006817_Ots01q	Ots01	151.69		06EV038_hatcheryM	F2 SEG
Ot002713_Ots01q	Ots01	151.84		06EV094_hatcheryF	F2 SEG
Ot017451_Ots01q	Ots01	151.84		06EV095_hatcheryF	F2 SEG
Ot026920_Ots01q	Ots01	151.84		06EV096_hatcheryF	F2 SEG
Ot050228_Ots01q	Ots01	151.84		06EV097_hatcheryF	F2 SEG
Ot055675_Ots01q	Ots01	151.84		06EV098_hatcheryM	F2 SEG
Ot012896_Ots01q	Ots01	161.75		06EV099_hatcheryM	F2 SEG
Ot013167_Ots01q	Ots01	161.75		06EV100_hatcheryM	F2 SEG
Ot039529*	Ots01	161.75		06EV101_hatcheryF	F2 SEG
Ot003096_Ots01q	Ots01	166.6		06EV102_hatcheryF	F2 SEG
Ot013886_Ots01q	Ots01	166.6		06EV103_hatcheryF	F2 SEG
Ot015648_Ots01q	Ots01	166.6		06EV110_hatcheryF	F2 SEG
Ot033397_Ots01q	Ots01	166.6		06EV111_hatcheryF	F2 SEG
Ot043529_Ots01q	Ots01	166.6		06EV112_hatcheryF	F2 SEG
Ot051805_Ots01q	Ots01	166.6		06EV113_hatcheryF	F2 SEG
Ot031090_Ots01q	Ots01	173.76		06EV114_hatcheryM	F2 SEG
Ot042508_Ots01q	Ots01	187.7		06EV115_hatcheryM	F2 SEG
Ot024680_Ots01q	Ots01	190.03		06EV116_hatcheryM	F2 SEG
Ot011791_Ots02p	Ots02	0		06EV117_hatcheryF	F2 SEG
Ot024209_Ots02p	Ots02	0		06EV119_hatcheryF	F2 SEG
Ot024260_Ots02p	Ots02	0		06EV120_hatcheryF	F2 SEG
Ot033776_Ots02p	Ots02	0		06EV121_hatcheryF	F2 SEG
Ot023880*	Ots02	0		06EV124_hatcheryJ	F2 SEG
Ot001853_Ots02p	Ots02	0.16		06EV126_hatcheryF	F2 SEG
Ot008886_Ots02p	Ots02	0.16		06EV127_hatcheryF	F2 SEG
Ot010102_Ots02p	Ots02	0.16		06EV128_hatcheryF	F2 SEG
Ot012305_Ots02p	Ots02	0.16		06EV129_hatcheryF	F2 SEG
Ot013843_Ots02p	Ots02	0.16		06EV130_hatcheryM	F2 SEG
Ot030686_Ots02p	Ots02	0.16		06EV131_hatcheryM	F2 SEG
Ot035634_Ots02p	Ots02	0.16		06EV132_hatcheryM	F2 SEG
Ot045324_Ots02p	Ots02	0.16		06EV161_hatcheryF	F2 SEG
Ot011527_Ots02p	Ots02	0.19		06EV238_hatcheryM	F2 SEG
Ot022736_Ots02p	Ots02	0.19		06EV373_hatcheryF	F2 SEG
Ot025124_Ots02p	Ots02	0.19		06EV375_hatcheryF	F2 SEG
Ot030078_Ots02p	Ots02	0.19		06EV377_hatcheryM	F2 SEG
Ot031225_Ots02p	Ots02	0.19		06EV378_hatcheryM	F2 SEG
Ot034770_Ots02p	Ots02	0.19		06EV380_hatcheryM	F2 SEG
Ot031768*	Ots02	0.19		06EV381_hatcheryF	F2 SEG
Ot041368*	Ots02	0.19		06EV382_hatcheryF	F2 SEG
Ot007221_Ots02p	Ots02	2.05		06EV383_hatcheryF	F2 SEG
Ot012934_Ots02p	Ots02	2.05		06EV385_hatcheryM	F2 SEG
Ot016845_Ots02p	Ots02	2.05		06EV386_hatcheryM	F2 SEG
Ot017241_Ots02p	Ots02	2.05		10EB0004_unmarkedF	F3 INT
Ot045605_Ots02p	Ots02	2.05		10EB1774_unmarkedM	F3 INT
Ot051968_Ots02p	Ots02	2.05		10EB2067_unmarkedM	F3 INT
Ot000042_Ots02p	Ots02	2.06		10EB2110_unmarkedF	F3 INT
Ot002570_Ots02p	Ots02	2.06		10EB2200_unmarkedM	F3 INT
Ot031252_Ots02p	Ots02	2.06		10EB2209_unmarkedF	F3 INT
Ot041338_Ots02p	Ots02	2.06		10EB2558_unmarkedM	F3 INT
Ot015928_Ots02p	Ots02	2.5		10EB2561_unmarkedF	F3 INT
Ot016987_Ots02p	Ots02	2.5		10EB2602_unmarkedF	F3 INT
Ot045102_Ots02p	Ots02	2.5		10EB2804_unmarkedF	F3 INT
Ot045948_Ots02p	Ots02	2.5		10EB2833_unmarkedF	F3 INT
Ot033616_Ots02p	Ots02	5.19		10EB2838_unmarkedM	F3 INT
Ot040534_Ots02p	Ots02	5.19		10EB3041_unmarkedM	F3 INT
Ot030828*	Ots02	5.19		10EB3043_unmarkedF	F3 INT
Ot010539_Ots02p	Ots02	7.39		10EB3227_unmarkedF	F3 INT
Ot015291_Ots02p	Ots02	7.39		10EB4441_unmarkedM	F3 INT
Ot054586_Ots02p	Ots02	7.39		10EB4450_unmarkedF	F3 INT
Ot019496_Ots02p	Ots02	9.13		10EB4458_unmarkedF	F3 INT
Ot004675*	Ots02	9.13		10EB4743_unmarkedM	F3 INT
Ot016178_Ots02p	Ots02	10.86		10EB4754_unmarkedM	F3 INT
Ot022889_Ots02p	Ots02	10.86		10EB4764_unmarkedF	F3 INT
Ot027077_Ots02p	Ots02	10.86		10EB4780_unmarkedM	F3 INT
Ot034157_Ots02p	Ots02	10.86		10EB5010_unmarkedF	F3 INT
Ot035691_Ots02p	Ots02	10.86		10EB5024_unmarkedM	F3 INT
Ot041223_Ots02p	Ots02	10.86		10EB5028_unmarkedF	F3 INT
Ot029862*	Ots02	10.86		10EB5047_unmarkedF	F3 INT
Ot019094*	Ots02	10.86		10EB5052_unmarkedM	F3 INT
Ot010269_Ots02p	Ots02	12.99		10EB5063_unmarkedF	F3 INT
Ot026216_Ots02p	Ots02	12.99		10EB5314_unmarkedF	F3 INT
Ot036073_Ots02p	Ots02	12.99		10EB5347_unmarkedF	F3 INT
Ot047802_Ots02p	Ots02	12.99		10EB6031_unmarkedF	F3 INT
Ot028082*	Ots02	12.99		10EB6042_unmarkedM	F3 INT
Ot053200*	Ots02	12.99		10EB6069_unmarkedF	F3 INT
Ot034641_Ots02p	Ots02	13.14		10EB6220_unmarkedM	F3 INT
Ot010579_Ots02p	Ots02	14.46		10EB6366_unmarkedM	F3 INT
Ot040967_Ots02p	Ots02	14.46		10EB6432_unmarkedM	F3 INT
Ot001735_Ots02p	Ots02	15.27		10EB6577_unmarkedF	F3 INT
Ot005406_Ots02p	Ots02	15.27		10EB6600_unmarkedF	F3 INT
Ot013752_Ots02p	Ots02	15.27		10EB6603_unmarkedM	F3 INT
Ot014760_Ots02p	Ots02	15.27		10EB7531_unmarkedM	F3 INT
Ot043445_Ots02p	Ots02	15.27		10EB7536_unmarkedF	F3 INT
Ot048124_Ots02p	Ots02	15.27		10EB7618_unmarkedM	F3 INT
Ot040808_Ots02p	Ots02	15.28		10EB7687_unmarkedM	F3 INT
Ot041096_Ots02p	Ots02	15.28		10EB7718_unmarkedM	F3 INT
Ot006343_Ots02p	Ots02	15.55		10EB7736_unmarkedM	F3 INT
Ot016257_Ots02p	Ots02	15.55		10EB7745_unmarkedM	F3 INT
Ot004746_Ots02p	Ots02	18.5		10EB7748_unmarkedF	F3 INT
Ot046374_Ots02p	Ots02	18.5		10EB7959_unmarkedF	F3 INT
Ot024094*	Ots02	18.5		10EB7985_unmarkedM	F3 INT
Ot000887_Ots02p	Ots02	23.89		10EB8060_unmarkedF	F3 INT
Ot005984_Ots02p	Ots02	23.89		10EB8086_unmarkedJ	F3 INT
Ot006414_Ots02p	Ots02	23.89		10EB8098_unmarkedM	F3 INT
Ot007119_Ots02p	Ots02	23.89		10EB8244_unmarkedF	F3 INT
Ot012939_Ots02p	Ots02	23.89		10EB8263_unmarkedM	F3 INT
Ot013334_Ots02p	Ots02	23.89		10EB8369_unmarkedF	F3 INT
Ot013391_Ots02p	Ots02	23.89		10EB8426_unmarkedM	F3 INT
Ot026160_Ots02p	Ots02	23.89		10EB8734_unmarkedF	F3 INT
Ot027112_Ots02p	Ots02	23.89		10EB8740_unmarkedM	F3 INT
Ot034299_Ots02p	Ots02	23.89		10EB8797_unmarkedJ	F3 INT
Ot034853_Ots02p	Ots02	23.89		10EB8804_unmarkedM	F3 INT
Ot037466_Ots02p	Ots02	23.89		10EB8884_unmarkedF	F3 INT
Ot039011_Ots02p	Ots02	23.89		10EB8895_unmarkedM	F3 INT
Ot039612_Ots02p	Ots02	23.89		10EB8987_unmarkedF	F3 INT
Ot044798_Ots02p	Ots02	23.89		10EB9582_unmarkedF	F3 INT
Ot045829_Ots02p	Ots02	23.89		10EB9694_unmarkedM	F3 INT
Ot050727_Ots02p	Ots02	23.89		10EB9799_unmarkedF	F3 INT
Ot026552*	Ots02	23.89		10EB9832_unmarkedM	F3 INT
Ot032695*	Ots02	23.89		10EB9871_unmarkedM	F3 INT
Ot040989*	Ots02	23.89		10EB9872_unmarkedJ	F3 INT
Ot000528_Ots02p	Ots02	23.9		10EB0059_hatcheryM	F3 SEG
Ot009319_Ots02p	Ots02	23.9		10EB0161_hatcheryF	F3 SEG
Ot020379_Ots02p	Ots02	23.9		10EB0258_hatcheryF	F3 SEG
Ot050284_Ots02p	Ots02	23.9		10EB1334_hatcheryM	F3 SEG
Ot049417_Ots02p	Ots02	24.1		10EB1340_hatcheryM	F3 SEG
Ot002751_Ots02p	Ots02	24.17		10EB1660_hatcheryM	F3 SEG
Ot010094_Ots02p	Ots02	25.26		10EB1681_hatcheryM	F3 SEG
Ot014392_Ots02p	Ots02	25.26		10EB2609_hatcheryF	F3 SEG
Ot017403_Ots02p	Ots02	25.26		10EB2613_hatcheryF	F3 SEG
Ot022907_Ots02p	Ots02	25.26		10EB2821_hatcheryF	F3 SEG
Ot027637_Ots02p	Ots02	25.26		10EB3028_hatcheryF	F3 SEG
Ot032678_Ots02p	Ots02	25.26		10EB3051_hatcheryF	F3 SEG
Ot034177_Ots02p	Ots02	25.26		10EB3122_hatcheryM	F3 SEG
Ot056173_Ots02p	Ots02	25.26		10EB3254_hatcheryM	F3 SEG
Ot024577*	Ots02	25.26		10EB4452_hatcheryM	F3 SEG
Ot053220_Ots02p	Ots02	25.77		10EB5007_hatcheryF	F3 SEG
Ot006449_Ots02p	Ots02	27.9		10EB5032_hatcheryJ	F3 SEG
Ot001947*	Ots02	27.9		10EB5297_hatcheryF	F3 SEG
Ot016895_Ots02p	Ots02	30.8		10EB5358_hatcheryF	F3 SEG
Ot026395_Ots02p	Ots02	32.97		10EB6041_hatcheryF	F3 SEG
Ot000786_Ots02p	Ots02	35.86		10EB6064_hatcheryF	F3 SEG
Ot021113_Ots02p	Ots02	35.86		10EB6196_hatcheryF	F3 SEG
Ot029492_Ots02p	Ots02	35.86		10EB6203_hatcheryF	F3 SEG
Ot039545_Ots02p	Ots02	35.86		10EB6205_hatcheryF	F3 SEG
Ot027342_Ots02p	Ots02	36.25		10EB6214_hatcheryM	F3 SEG
Ot006984_Ots02p	Ots02	38.17		10EB6438_hatcheryM	F3 SEG
Ot025034_Ots02p	Ots02	38.17		10EB6439_hatcheryF	F3 SEG
Ot009599_Ots02p	Ots02	41.04		10EB6620_hatcheryM	F3 SEG
Ot012919_Ots02p	Ots02	41.04		10EB6623_hatcheryF	F3 SEG
Ot043584_Ots02p	Ots02	41.04		10EB7495_hatcheryF	F3 SEG
Ot051532*	Ots02	41.04		10EB7500_hatcheryF	F3 SEG
Ot008312_Ots02p	Ots02	44.14		10EB7529_hatcheryF	F3 SEG
Ot040272_Ots02p	Ots02	49.03		10EB7553_hatcheryF	F3 SEG
Ot044235_Ots02p	Ots02	49.03		10EB7561_hatcheryF	F3 SEG
Ot048914_Ots02p	Ots02	49.03		10EB7586_hatcheryF	F3 SEG
Ot041195_Ots02p	Ots02	51.2		10EB7589_hatcheryJ	F3 SEG
Ot032891_Ots02p	Ots02	53.78		10EB7616_hatcheryF	F3 SEG
Ot002476_Ots02p	Ots02	56.15		10EB7625_hatcheryF	F3 SEG
Ot052966_Ots02p	Ots02	57.68		10EB7629_hatcheryF	F3 SEG
Ot031646_Ots02p	Ots02	58.37		10EB7933_hatcheryF	F3 SEG
Ot049991_Ots02p	Ots02	62.16		10EB7955_hatcheryF	F3 SEG
Ot052828_Ots02p	Ots02	65.56		10EB8066_hatcheryF	F3 SEG
Ot008053_Ots02p	Ots02	67.09		10EB8131_hatcheryJ	F3 SEG
Ot008722_Ots02p	Ots02	67.09		10EB8264_hatcheryM	F3 SEG
Ot030773_Ots02p	Ots02	67.09		10EB8360_hatcheryF	F3 SEG
Ot039674_Ots02p	Ots02	67.09		10EB8745_hatcheryJ	F3 SEG
Ot049219_Ots02p	Ots02	67.09		10EB8828_hatcheryF	F3 SEG
Ot035533_Ots02p	Ots02	68.22		10EB8882_hatcheryF	F3 SEG
Ot042208_Ots02p	Ots02	68.22		10EB8951_hatcheryM	F3 SEG
Ot046322_Ots02p	Ots02	70.75		10EB9162_hatcheryJ	F3 SEG
Ot006258_Ots02c	Ots02	73.15		10EB9183_hatcheryF	F3 SEG
Ot007228_Ots02c	Ots02	73.15		10EB9508_hatcheryM	F3 SEG
Ot007476_Ots02c	Ots02	73.15		10EB9612_hatcheryJ	F3 SEG
Ot017686_Ots02c	Ots02	73.15		10EB9713_hatcheryF	F3 SEG
Ot020123_Ots02c	Ots02	73.15		10EB9801_hatcheryF	F3 SEG
Ot036871_Ots02c	Ots02	73.15		10EB9809_hatcheryF	F3 SEG
Ot000378*	Ots02	73.15		10EB9827_hatcheryF	F3 SEG
Ot011090_Ots02q	Ots02	75.39		10EB9858_hatcheryF	F3 SEG
Ot041166_Ots02q	Ots02	75.39		10EB9866_hatcheryF	F3 SEG
Ot048166_Ots02q	Ots02	75.95		14FW0791_INT_1	F4 INT
Ot028123_Ots02q	Ots02	77.52		14FW1131_INT_1	F4 INT
Ot052756_Ots02q	Ots02	77.52		14FW1662_INT_1	F4 INT
Ot054049_Ots02q	Ots02	77.52		14FW3348_INT_1	F4 INT
Ot005450*	Ots02	77.52		14FW3350_INT_1	F4 INT
Ot020904*	Ots02	77.52		14FW3432_INT_1	F4 INT
Ot003293_Ots02q	Ots02	77.54		14FW4375_INT_1	F4 INT
Ot047313_Ots02q	Ots02	77.54		14FW4504_INT_1	F4 INT
Ot037457_Ots02q	Ots02	79.7		14FW4909_INT_1	F4 INT
Ot039286_Ots02q	Ots02	79.7		14FW5383_INT_1	F4 INT
Ot043366_Ots02q	Ots02	79.7		14FW5401_INT_1	F4 INT
Ot044047_Ots02q	Ots02	79.7		14FW5636_INT_1	F4 INT
Ot017673_Ots02q	Ots02	82.14		14FW5638_INT_1	F4 INT
Ot017731_Ots02q	Ots02	82.14		14FW6232_INT_1	F4 INT
Ot024653_Ots02q	Ots02	82.14		14FW6235_INT_1	F4 INT
Ot030846_Ots02q	Ots02	82.14		14FW6237_INT_1	F4 INT
Ot049298_Ots02q	Ots02	82.14		14FW6322_INT_1	F4 INT
Ot001267*	Ots02	82.14		14FW6413_INT_1	F4 INT
Ot002244*	Ots02	83.57		14FW6440_INT_1	F4 INT
Ot000670_Ots02q	Ots02	85		14FW6566_INT_1	F4 INT
Ot025412_Ots02q	Ots02	85		14FW6918_INT_1	F4 INT
Ot029105_Ots02q	Ots02	85		14FW7452_INT_1	F4 INT
Ot012733_Ots02q	Ots02	87.09		14FW7455_INT_1	F4 INT
Ot022890_Ots02q	Ots02	87.09		14FW7456_INT_1	F4 INT
Ot000993*	Ots02	87.09		14FW7653_INT_1	F4 INT
Ot002867_Ots02q	Ots02	87.44		14FW0643_SEG_1	F4 SEG
Ot024163_Ots02q	Ots02	89.56		14FW0805_SEG_1	F4 SEG
Ot033674_Ots02q	Ots02	91.65		14FW1110_SEG_1	F4 SEG
Ot041781_Ots02q	Ots02	93.61		14FW1768_SEG_1	F4 SEG
Ot024723_Ots02q	Ots02	94.65		14FW1789_SEG_1	F4 SEG
Ot037139_Ots02q	Ots02	94.65		14FW1799_SEG_1	F4 SEG
Ot018601*	Ots02	94.65		14FW1850_SEG_1	F4 SEG
Ot002407_Ots02q	Ots02	97.54		14FW1868_SEG_1	F4 SEG
Ot011817_Ots02q	Ots02	97.54		14FW2231_SEG_1	F4 SEG
Ot009137*	Ots02	97.54		14FW3412_SEG_1	F4 SEG
Ot045217*	Ots02	97.54		14FW3454_SEG_1	F4 SEG
Ot051761_Ots02q	Ots02	100.26		14FW4045_SEG_1	F4 SEG
Ot004854_Ots02q	Ots02	100.51		14FW4476_SEG_1	F4 SEG
Ot028730_Ots02q	Ots02	102.92		14FW4882_SEG_1	F4 SEG
Ot029504_Ots02q	Ots02	102.92		14FW5506_SEG_1	F4 SEG
Ot041301_Ots02q	Ots02	109.05		14FW5549_SEG_1	F4 SEG
Ot050893_Ots02q	Ots02	109.05		14FW5664_SEG_1	F4 SEG
Ot048964_Ots02q	Ots02	111.23		14FW5840_SEG_1	F4 SEG
Ot053877_Ots02q	Ots02	111.23		14FW6239_SEG_1	F4 SEG
Ot056053_Ots02q	Ots02	111.23		14FW6258_SEG_1	F4 SEG
Ot045269_Ots02q	Ots02	119.07		14FW6277_SEG_1	F4 SEG
Ot031347*	Ots02	119.07		14FW6288_SEG_1	F4 SEG
Ot000807_Ots02q	Ots02	124.18		14FW6871_SEG_1	F4 SEG
Ot042460_Ots02q	Ots02	124.18		14FW7042_SEG_1	F4 SEG
Ot000069_Ots02q	Ots02	128.88		14FW7638_SEG_1	F4 SEG
Ot027114_Ots03p	Ots03	15.9		14FW7641_SEG_1	F4 SEG
Ot041685_Ots03p	Ots03	15.9		14FW7654_SEG_1	F4 SEG
Ot054122_Ots03p	Ots03	15.9		14FW7774_SEG_1	F4 SEG
Ot023670*	Ots03	15.9
Ot038380_Ots03p	Ots03	17.63
Ot046659_Ots03p	Ots03	17.63
Ot010674_Ots03p	Ots03	17.99
Ot012834_Ots03p	Ots03	17.99
Ot000034_Ots03p	Ots03	19.59
Ot039875_Ots03p	Ots03	19.59
Ot015639_Ots03p	Ots03	20.21
Ot023195*	Ots03	20.21
Ot007196_Ots03p	Ots03	22.38
Ot016051_Ots03p	Ots03	22.38
Ot055580_Ots03p	Ots03	25.58
Ot017690_Ots03p	Ots03	26.58
Ot000688_Ots03p	Ots03	30.62
Ot041925_Ots03p	Ots03	30.62
Ot048185_Ots03p	Ots03	30.62
Ot033746_Ots03p	Ots03	34.82
Ot042151_Ots03p	Ots03	35.6
Ot000947_Ots03p	Ots03	37.99
Ot007164_Ots03p	Ots03	37.99
Ot011825_Ots03p	Ots03	37.99
Ot016153_Ots03p	Ots03	37.99
Ot008227_Ots03p	Ots03	42.29
Ot025271_Ots03p	Ots03	45.22
Ot008091_Ots03p	Ots03	46.72
Ot019167_Ots03p	Ots03	46.72
Ot051502_Ots03p	Ots03	46.72
Ot017227_Ots03p	Ots03	47.05
Ot038242_Ots03p	Ots03	47.05
Ot036334*	Ots03	47.05
Ot029681_Ots03p	Ots03	48.04
Ot038136_Ots03p	Ots03	48.04
Ot055311_Ots03p	Ots03	48.04
Ot013013_Ots03p	Ots03	52.5
Ot029509_Ots03p	Ots03	54.6
Ot035954_Ots03p	Ots03	54.6
Ot023734*	Ots03	54.6
Ot049048*	Ots03	54.6
Ot018602_Ots03p	Ots03	54.71
Ot009937_Ots03p	Ots03	60.82
Ot003095_Ots03p	Ots03	61.71
Ot007433_Ots03p	Ots03	61.71
Ot051893_Ots03p	Ots03	70.04
Ot039967_Ots03p	Ots03	70.43
Ot007030_Ots03p	Ots03	74.75
Ot040450_Ots03p	Ots03	74.75
Ot055475_Ots03p	Ots03	80.68
Ot020455_IOts03*	Ots03	80.68
Ot020241_Ots03p	Ots03	88.2
Ot036454_Ots03c	Ots03	95.73
Ot048664_Ots03c	Ots03	95.73
Ot001840_Ots03c	Ots03	96.02
Ot008180_Ots03c	Ots03	96.02
Ot013358_Ots03c	Ots03	96.02
Ot018408_Ots03c	Ots03	96.02
Ot002779_Ots03c	Ots03	98.31
Ot005677_Ots03c	Ots03	98.31
Ot009483_Ots03c	Ots03	98.31
Ot017618_Ots03c	Ots03	98.31
Ot018801_Ots03c	Ots03	98.31
Ot029491_Ots03c	Ots03	98.31
Ot040379_Ots03c	Ots03	98.31
Ot046976_Ots03c	Ots03	98.31
Ot049289_Ots03c	Ots03	98.31
Ot027630*	Ots03	98.31
Ot033468*	Ots03	98.31
Ot037646*	Ots03	98.31
Ot012254_Ots03c	Ots03	100.08
Ot022144_Ots03c	Ots03	100.08
Ot047079_Ots03c	Ots03	102.24
Ot000873_Ots03q	Ots03	104.33
Ot004516_Ots03q	Ots03	104.33
Ot038589_Ots03q	Ots03	106.43
Ot026731*	Ots03	106.43
Ot014598_Ots03q	Ots03	108.49
Ot016075_Ots03q	Ots03	108.49
Ot032794_Ots03q	Ots03	108.49
Ot034324_Ots03q	Ots03	108.49
Ot034887_Ots03q	Ots03	108.49
Ot047028_Ots03q	Ots03	108.49
Ot047589*	Ots03	108.49
Ot039813_Ots03q	Ots03	120.87
Ot000431_Ots03q	Ots03	125.27
Ot056176*	Ots03	125.27
Ot038049_Ots03q	Ots03	126.11
Ot009432*	Ots03	126.11
Ot044051_IOts03*	Ots03	126.11
Ot004952_Ots03q	Ots03	127.42
Ot007703_Ots03q	Ots03	127.42
Ot010337_Ots03q	Ots03	127.42
Ot015333_Ots03q	Ots03	127.42
Ot020557_Ots03q	Ots03	127.42
Ot025517_Ots03q	Ots03	127.42
Ot031993_Ots03q	Ots03	127.42
Ot053542_Ots03q	Ots03	127.42
Ot046483*	Ots03	127.42
Ot001195_Ots03q	Ots03	127.43
Ot017029_Ots03q	Ots03	127.43
Ot003099*	Ots03	127.43
Ot006689_Ots03q	Ots03	131.08
Ot009641_Ots03q	Ots03	131.08
Ot041943*	Ots03	131.08
Ot044984*	Ots03	131.08
Ot016159_Ots03q	Ots03	136.89
Ot047798_Ots03q	Ots03	141.61
Ot016438*	Ots03	141.61
Ot001256_Ots03q	Ots03	143.7
Ot016127_Ots03q	Ots03	143.7
Ot028426_Ots03q	Ots03	143.7
Ot037086_Ots03q	Ots03	143.7
Ot046978_Ots03q	Ots03	143.7
Ot048606_Ots03q	Ots03	143.7
Ot009189*	Ots03	143.7
Ot043636_Ots03q	Ots03	148.06
Ot002475_Ots03q	Ots03	150.23
Ot026178_Ots03q	Ots03	150.23
Ot041930_Ots03q	Ots03	150.23
Ot053712_Ots03q	Ots03	150.23
Ot028701*	Ots03	150.23
Ot038576*	Ots03	150.23
Ot033664_Ots03q	Ots03	154.16
Ot019070_Ots03q	Ots03	155.05
Ot029887_Ots03q	Ots03	155.05
Ot041644_Ots03q	Ots03	155.05
Ot017715_Ots03q	Ots03	155.2
Ot019170_Ots03q	Ots03	155.2
Ot029738_Ots03q	Ots03	155.2
Ot037076_Ots03q	Ots03	155.2
Ot048392*	Ots03	155.2
Ot003086_Ots03q	Ots03	160.01
Ot003937_Ots03q	Ots03	160.01
Ot025854_Ots03q	Ots03	163.9
Ot032964_Ots03q	Ots03	163.9
Ot035158_Ots03q	Ots03	163.9
Ot047083_Ots03q	Ots03	163.9
Ot005084_Ots03q	Ots03	166.1
Ot010418_Ots03q	Ots03	166.1
Ot015321_Ots03q	Ots03	166.1
Ot026565_Ots03q	Ots03	166.1
Ot017428*	Ots03	166.1
Ot001355_Ots03q	Ots03	168.14
Ot009727_Ots03q	Ots03	168.14
Ot009919_Ots03q	Ots03	168.14
Ot025738_Ots03q	Ots03	168.14
Ot022444_Ots03q	Ots03	168.27
Ot054422_Ots03q	Ots03	168.27
Ot055916_Ots03q	Ots03	168.27
Ot003494_Ots03q	Ots03	168.75
Ot019438_Ots03q	Ots03	169.74
Ot032545_Ots03q	Ots03	169.74
Ot050388*	Ots03	169.74
Ot010581_Ots03q	Ots03	169.75
Ot004060_Ots03q	Ots03	171.68
Ot019422_Ots03q	Ots03	171.68
Ot024396_Ots03q	Ots03	171.68
Ot035013_Ots03q	Ots03	171.68
Ot038045_Ots03q	Ots03	171.68
Ot047831_Ots03q	Ots03	171.68
Ot002287_Ots03q	Ots03	171.69
Ot003781_Ots03q	Ots03	171.69
Ot004421_Ots03q	Ots03	171.69
Ot005155_Ots03q	Ots03	171.69
Ot005538_Ots03q	Ots03	171.69
Ot009735_Ots03q	Ots03	171.69
Ot011377_Ots03q	Ots03	171.69
Ot011810_Ots03q	Ots03	171.69
Ot013797_Ots03q	Ots03	171.69
Ot013943_Ots03q	Ots03	171.69
Ot014418_Ots03q	Ots03	171.69
Ot016180_Ots03q	Ots03	171.69
Ot021659_Ots03q	Ots03	171.69
Ot021817_Ots03q	Ots03	171.69
Ot026659_Ots03q	Ots03	171.69
Ot028725_Ots03q	Ots03	171.69
Ot031069_Ots03q	Ots03	171.69
Ot031916_Ots03q	Ots03	171.69
Ot034171_Ots03q	Ots03	171.69
Ot037362_Ots03q	Ots03	171.69
Ot041104_Ots03q	Ots03	171.69
Ot041290_Ots03q	Ots03	171.69
Ot041876_Ots03q	Ots03	171.69
Ot049217_Ots03q	Ots03	171.69
Ot051072_Ots03q	Ots03	171.69
Ot056024_Ots03q	Ots03	171.69
Ot004767*	Ots03	171.69
Ot010074*	Ots03	171.69
Ot019054*	Ots03	171.69
Ot038150_Ots04p	Ots04	4.56
Ot048389_Ots04p	Ots04	4.56
Ot051649_Ots04p	Ots04	4.56
Ot003361_Ots04p	Ots04	6.65
Ot004052_Ots04p	Ots04	6.65
Ot006700_Ots04p	Ots04	6.65
Ot008506_Ots04p	Ots04	6.65
Ot009563_Ots04p	Ots04	6.65
Ot010833_Ots04p	Ots04	6.65
Ot011307_Ots04p	Ots04	6.65
Ot016610_Ots04p	Ots04	6.65
Ot022117_Ots04p	Ots04	6.65
Ot024356_Ots04p	Ots04	6.65
Ot032557_Ots04p	Ots04	6.65
Ot034375_Ots04p	Ots04	6.65
Ot034762_Ots04p	Ots04	6.65
Ot035614_Ots04p	Ots04	6.65
Ot037082_Ots04p	Ots04	6.65
Ot037177_Ots04p	Ots04	6.65
Ot042614_Ots04p	Ots04	6.65
Ot044125_Ots04p	Ots04	6.65
Ot047825_Ots04p	Ots04	6.65
Ot049343_Ots04p	Ots04	6.65
Ot050697_Ots04p	Ots04	6.65
Ot050909_Ots04p	Ots04	6.65
Ot052506_Ots04p	Ots04	6.65
Ot053472_Ots04p	Ots04	6.65
Ot053611_Ots04p	Ots04	6.65
Ot054134_Ots04p	Ots04	6.65
Ot054583_Ots04p	Ots04	6.65
Ot055529_Ots04p	Ots04	6.65
Ot007023*	Ots04	6.65
Ot025253*	Ots04	6.65
Ot035728*	Ots04	6.65
Ot044763_Ots04p	Ots04	6.69
Ot003853_Ots04p	Ots04	7.13
Ot009404_Ots04p	Ots04	7.13
Ot017990_Ots04p	Ots04	7.13
Ot040733_Ots04p	Ots04	7.13
Ot003386*	Ots04	7.13
Ot051648_Ots04p	Ots04	8.69
Ot052897_Ots04p	Ots04	8.69
Ot017817_Ots04p	Ots04	12.09
Ot025171_Ots04p	Ots04	12.09
Ot000631_Ots04p	Ots04	14.18
Ot016033_Ots04p	Ots04	14.18
Ot039573_Ots04p	Ots04	14.18
Ot027891*	Ots04	14.18
Ot050039_Ots04p	Ots04	15.93
Ot028455*	Ots04	15.93
Ot000156_Ots04p	Ots04	16.13
Ot001982_Ots04p	Ots04	16.13
Ot003246_Ots04p	Ots04	16.13
Ot005392_Ots04p	Ots04	16.13
Ot008643_Ots04p	Ots04	16.13
Ot011945_Ots04p	Ots04	16.13
Ot020922_Ots04p	Ots04	16.13
Ot022052_Ots04p	Ots04	16.13
Ot022787_Ots04p	Ots04	16.13
Ot026658_Ots04p	Ots04	16.13
Ot034322_Ots04p	Ots04	16.13
Ot045260_Ots04p	Ots04	16.13
Ot054731_Ots04p	Ots04	16.13
Ot055729_Ots04p	Ots04	16.13
Ot034459*	Ots04	16.13
Ot024446_Ots04p	Ots04	16.28
Ot019286_Ots04p	Ots04	18.12
Ot023764_Ots04p	Ots04	18.12
Ot041773_Ots04p	Ots04	18.12
Ot048803*	Ots04	18.12
Ot037683_Ots04p	Ots04	19.24
Ot004502_Ots04p	Ots04	19.45
Ot051589_Ots04p	Ots04	19.45
Ot011292_Ots04p	Ots04	19.54
Ot015069_Ots04p	Ots04	19.54
Ot020897_Ots04p	Ots04	19.54
Ot042918_Ots04p	Ots04	19.54
Ot052047_Ots04p	Ots04	19.54
Ot001824_IOts04*	Ots04	19.54
Ot025789*	Ots04	19.54
Ot028829*	Ots04	19.54
Ot019401_Ots04p	Ots04	26.26
Ot023817_Ots04p	Ots04	26.26
Ot000910_Ots04p	Ots04	30.62
Ot004790_Ots04p	Ots04	30.62
Ot038323_Ots04p	Ots04	30.62
Ot012686_Ots04p	Ots04	32.24
Ot021900_Ots04p	Ots04	34.42
Ot003485_Ots04p	Ots04	36.3
Ot051984_Ots04p	Ots04	36.3
Ot001503_Ots04p	Ots04	38.53
Ot049562_Ots04p	Ots04	38.53
Ot054810_Ots04p	Ots04	45.85
Ot003716_Ots04p	Ots04	48.83
Ot007991_Ots04p	Ots04	48.83
Ot001794_Ots04p	Ots04	51.68
Ot013571_Ots04p	Ots04	51.68
Ot032525_Ots04p	Ots04	51.68
Ot033683_Ots04p	Ots04	51.68
Ot002063*	Ots04	51.68
Ot015955*	Ots04	51.68
Ot027858*	Ots04	51.68
Ot022110_Ots04p	Ots04	56.04
Ot026474_Ots04p	Ots04	56.04
Ot030038_Ots04p	Ots04	56.04
Ot037053*	Ots04	56.04
Ot026831_Ots04p	Ots04	60.14
Ot039567_Ots04p	Ots04	60.14
Ot002332*	Ots04	60.14
Ot034784_Ots04p	Ots04	63.43
Ot033146*	Ots04	63.43
Ot017794_Ots04p	Ots04	64.21
Ot037227*	Ots04	64.21
Ot032453_Ots04p	Ots04	66.3
Ot052686_Ots04p	Ots04	66.3
Ot023163_Ots04p	Ots04	67.1
Ot039777_Ots04p	Ots04	67.1
Ot006464*	Ots04	67.1
Ot012270_Ots04c	Ots04	69.97
Ot007013_Ots04c	Ots04	71.11
Ot011634_Ots04c	Ots04	76.81
Ot035862_Ots04c	Ots04	76.81
Ot040588_Ots04c	Ots04	76.81
Ot002977_Ots04c	Ots04	78.67
Ot042808_Ots04c	Ots04	78.67
Ot048975_Ots04c	Ots04	78.67
Ot007461_Ots04c	Ots04	78.98
Ot002103_Ots04c	Ots04	79.51
Ot029561_Ots04c	Ots04	79.51
Ot047709_Ots04c	Ots04	79.51
Ot054427_Ots04c	Ots04	79.51
Ot005003_Ots04c	Ots04	80.58
Ot033876_Ots04c	Ots04	82.67
Ot042262_Ots04c	Ots04	82.67
Ot002889_Ots04c	Ots04	82.68
Ot016981_Ots04c	Ots04	82.68
Ot012359_Ots04c	Ots04	82.81
Ot018707_Ots04c	Ots04	82.81
Ot056670_Ots04c	Ots04	84.91
Ot010493_Ots04c	Ots04	87.02
Ot028653_Ots04c	Ots04	87.02
Ot036479_Ots04c	Ots04	87.02
Ot037547_Ots04c	Ots04	87.02
Ot001826_Ots04c	Ots04	90.27
Ot009170*	Ots04	90.27
Ot003519_Ots04c	Ots04	92.18
Ot032703_Ots04c	Ots04	92.18
Ot042696_Ots04c	Ots04	92.18
Ot046798_Ots04c	Ots04	92.18
Ot048670_Ots04c	Ots04	92.18
Ot000048_Ots04q	Ots04	94.03
Ot034321_Ots04q	Ots04	95.4
Ot032301_IOts04*	Ots04	95.4
Ot003302_Ots04q	Ots04	104.1
Ot032745_Ots04q	Ots04	104.1
Ot025496_Ots04q	Ots04	112.97
Ot025578_Ots04q	Ots04	112.97
Ot044582_Ots04q	Ots04	112.97
Ot023944*	Ots04	112.97
Ot046291*	Ots04	112.97
Ot023666_Ots04q	Ots04	118.49
Ot040016_Ots04q	Ots04	118.49
Ot003093_Ots04q	Ots04	128.98
Ot011169_Ots04q	Ots04	128.98
Ot011387_Ots04q	Ots04	128.98
Ot028472_Ots04q	Ots04	128.98
Ot034968_Ots04q	Ots04	131.16
Ot042045_Ots04q	Ots04	131.16
Ot004657_Ots04q	Ots04	131.82
Ot045019_Ots04q	Ots04	131.82
Ot045703_Ots04q	Ots04	131.82
Ot047719_Ots04q	Ots04	131.82
Ot039857_Ots04q	Ots04	137.94
Ot045749_Ots04q	Ots04	137.94
Ot045554_Ots04q	Ots04	142.73
Ot008872_Ots04q	Ots04	153.9
Ot039944_Ots04q	Ots04	162.07
Ot003885_Ots05p	Ots05	0
Ot003962_Ots05p	Ots05	0
Ot006235_Ots05p	Ots05	0
Ot008518_Ots05p	Ots05	0
Ot010343_Ots05p	Ots05	0
Ot017627_Ots05p	Ots05	0
Ot017903_Ots05p	Ots05	0
Ot030430_Ots05p	Ots05	0
Ot031261_Ots05p	Ots05	0
Ot032228_Ots05p	Ots05	0
Ot032250_Ots05p	Ots05	0
Ot039974_Ots05p	Ots05	0
Ot043580_Ots05p	Ots05	0
Ot014373_Ots05p	Ots05	0.03
Ot024807_Ots05p	Ots05	0.03
Ot033080_Ots05p	Ots05	1.76
Ot041260_Ots05p	Ots05	1.76
Ot008555_Ots05p	Ots05	3.94
Ot019007_Ots05p	Ots05	3.94
Ot021322_Ots05p	Ots05	3.94
Ot030127_Ots05p	Ots05	3.94
Ot047384_Ots05p	Ots05	3.94
Ot042772*	Ots05	3.94
Ot001324_Ots05p	Ots05	3.96
Ot015379_Ots05p	Ots05	3.96
Ot027058_Ots05p	Ots05	3.96
Ot028654_Ots05p	Ots05	3.96
Ot031371_Ots05p	Ots05	3.96
Ot031548_Ots05p	Ots05	3.96
Ot038758_Ots05p	Ots05	3.96
Ot048938_Ots05p	Ots05	3.96
Ot054521*	Ots05	3.96
Ot006430_Ots05p	Ots05	4.05
Ot013757_Ots05p	Ots05	4.05
Ot029965_Ots05p	Ots05	4.05
Ot023642_IOts05*	Ots05	4.05
Ot027812*	Ots05	4.05
Ot007531_Ots05p	Ots05	6.22
Ot010616_Ots05p	Ots05	6.22
Ot033859*	Ots05	6.22
Ot018535_Ots05p	Ots05	7.14
Ot011811_Ots05p	Ots05	8.44
Ot016920_Ots05p	Ots05	8.44
Ot047339_Ots05p	Ots05	8.44
Ot035982*	Ots05	8.44
Ot049335*	Ots05	8.44
Ot003540_Ots05p	Ots05	8.45
Ot014717_Ots05p	Ots05	8.45
Ot024786_Ots05p	Ots05	8.45
Ot052300*	Ots05	8.45
Ot022901_Ots05p	Ots05	10.41
Ot039264_Ots05p	Ots05	10.41
Ot034747*	Ots05	10.41
Ot028121_Ots05p	Ots05	11.09
Ot035858_Ots05p	Ots05	11.09
Ot041188_Ots05p	Ots05	11.09
Ot044313_Ots05p	Ots05	11.09
Ot054909_Ots05p	Ots05	11.09
Ot055024_Ots05p	Ots05	11.09
Ot006320_Ots05p	Ots05	13.07
Ot052980_Ots05p	Ots05	13.07
Ot013066*	Ots05	14.11
Ot007713_Ots05p	Ots05	14.12
Ot025581_Ots05p	Ots05	14.12
Ot032668*	Ots05	14.12
Ot036394*	Ots05	14.12
Ot045431*	Ots05	14.12
Ot020174_Ots05p	Ots05	17.12
Ot037574_Ots05p	Ots05	17.12
Ot047569_Ots05p	Ots05	17.12
Ot028780_Ots05p	Ots05	19.79
Ot047395_Ots05p	Ots05	19.79
Ot004419*	Ots05	19.79
Ot047445_Ots05p	Ots05	23.91
Ot023127_Ots05p	Ots05	24.32
Ot009936_Ots05p	Ots05	27.74
Ot016677_Ots05p	Ots05	27.74
Ot018716_Ots05p	Ots05	27.74
Ot041564_Ots05p	Ots05	27.74
Ot000453*	Ots05	27.74
Ot007003*	Ots05	27.74
Ot021369_Ots05p	Ots05	30.28
Ot038175_Ots05p	Ots05	30.28
Ot048828_Ots05p	Ots05	30.28
Ot012426_Ots05p	Ots05	30.73
Ot001868_Ots05p	Ots05	34.81
Ot002218_Ots05p	Ots05	34.81
Ot036235_Ots05p	Ots05	34.81
Ot013935*	Ots05	34.81
Ot018144*	Ots05	34.81
Ot039628*	Ots05	34.81
Ot000796_Ots05p	Ots05	37.53
Ot006297_Ots05p	Ots05	37.53
Ot006900_Ots05p	Ots05	37.53
Ot012914_Ots05p	Ots05	37.53
Ot001425_Ots05p	Ots05	42.95
Ot033401*	Ots05	42.95
Ot029147_Ots05c	Ots05	49.13
Ot048107_Ots05c	Ots05	49.13
Ot049553_Ots05c	Ots05	49.13
Ot054714_Ots05c	Ots05	49.13
Ot001809_Ots05c	Ots05	50.94
Ot023193_Ots05c	Ots05	50.94
Ot013717_Ots05c	Ots05	55.25
Ot037468*	Ots05	55.25
Ot037654_Ots05q	Ots05	58.8
Ot038499_Ots05q	Ots05	58.8
Ot044626_Ots05q	Ots05	58.8
Ot047533_Ots05q	Ots05	58.8
Ot003806_Ots05q	Ots05	61.14
Ot020107*	Ots05	61.14
Ot008999_Ots05q	Ots05	63.29
Ot014162_Ots05q	Ots05	63.29
Ot019869_Ots05q	Ots05	63.29
Ot004372_Ots05q	Ots05	65.01
Ot011856_Ots05q	Ots05	65.01
Ot016162_Ots05q	Ots05	65.01
Ot042235_Ots05q	Ots05	65.01
Ot031762*	Ots05	65.01
Ot042116*	Ots05	65.01
Ot049856*	Ots05	65.01
Ot036606_Ots05q	Ots05	67.42
Ot049874*	Ots05	69.52
Ot007651_Ots05q	Ots05	69.53
Ot039091_Ots05q	Ots05	69.53
Ot013501_Ots05q	Ots05	73.57
Ot026865_Ots05q	Ots05	76.94
Ot027647_Ots05q	Ots05	79.54
Ot007949_Ots05q	Ots05	80.99
Ot009548_Ots05q	Ots05	80.99
Ot009785_Ots05q	Ots05	80.99
Ot053483_Ots05q	Ots05	80.99
Ot054373_Ots05q	Ots05	80.99
Ot036915*	Ots05	80.99
Ot041541*	Ots05	80.99
Ot050350*	Ots05	80.99
Ot011676_Ots05q	Ots05	84.94
Ot046209_Ots05q	Ots05	84.94
Ot002658*	Ots05	84.94
Ot035115_Ots05q	Ots05	86.46
Ot028741*	Ots05	86.46
Ot044532_IOts05*	Ots05	86.46
Ot000074_Ots05q	Ots05	88.8
Ot007867_Ots05q	Ots05	88.8
Ot043379*	Ots05	88.8
Ot045045*	Ots05	88.8
Ot053817*	Ots05	88.8
Ot034726_Ots05q	Ots05	92.09
Ot009817_Ots05q	Ots05	93.42
Ot040665_Ots05q	Ots05	99.72
Ot003932_Ots05q	Ots05	100.91
Ot005603_Ots05q	Ots05	101.87
Ot038629_Ots05q	Ots05	101.87
Ot042448_Ots05q	Ots05	101.87
Ot005248_Ots05q	Ots05	105.29
Ot053230_Ots05q	Ots05	105.29
Ot016430_Ots05q	Ots05	108.49
Ot023468_Ots05q	Ots05	108.49
Ot055453_Ots05q	Ots05	108.49
Ot018074_Ots05q	Ots05	108.69
Ot007737_Ots05q	Ots05	109.25
Ot015692_Ots05q	Ots05	109.25
Ot017236_Ots05q	Ots05	109.25
Ot020009_Ots05q	Ots05	109.25
Ot024563_Ots05q	Ots05	109.25
Ot004400*	Ots05	109.25
Ot015447*	Ots05	109.25
Ot022255_Ots05q	Ots05	110.68
Ot015901_Ots05q	Ots05	115.77
Ot043302_Ots05q	Ots05	115.77
Ot052098_Ots05q	Ots05	115.77
Ot025623_IOts05*	Ots05	115.77
Ot032603*	Ots05	115.77
Ot047983*	Ots05	115.77
Ot024605_Ots05q	Ots05	116.92
Ot029748_Ots05q	Ots05	116.92
Ot000532_Ots05q	Ots05	121.5
Ot000537_Ots05q	Ots05	121.5
Ot001711_Ots05q	Ots05	121.5
Ot006223_Ots05q	Ots05	121.5
Ot021633_Ots05q	Ots05	121.5
Ot025265_Ots05q	Ots05	121.5
Ot027071_Ots05q	Ots05	121.5
Ot034122_Ots05q	Ots05	121.5
Ot042076_Ots05q	Ots05	121.5
Ot043399_Ots05q	Ots05	121.5
Ot047450_Ots05q	Ots05	121.5
Ot052800_Ots05q	Ots05	121.5
Ot054431_Ots05q	Ots05	121.5
Ot055586_Ots05q	Ots05	121.5
Ot024560_Ots05q	Ots05	123.59
Ot030229_Ots05q	Ots05	123.59
Ot050582_Ots05q	Ots05	124.03
Ot002355_Ots05q	Ots05	124.1
Ot004058_Ots05q	Ots05	124.1
Ot005130_Ots05q	Ots05	124.1
Ot005921_Ots05q	Ots05	124.1
Ot018896_Ots05q	Ots05	124.1
Ot024327_Ots05q	Ots05	124.1
Ot024652_Ots05q	Ots05	124.1
Ot024777_Ots05q	Ots05	124.1
Ot026322_Ots05q	Ots05	124.1
Ot028384_Ots05q	Ots05	124.1
Ot042768_Ots05q	Ots05	124.1
Ot044676_Ots05q	Ots05	124.1
Ot051563_Ots05q	Ots05	124.1
Ot010908_IOts05*	Ots05	124.1
Ot034771_IOts05*	Ots05	124.1
Ot044794_IOts05*	Ots05	124.1
Ot050519_Ots05q	Ots05	124.11
Ot003236_Ots05q	Ots05	124.49
Ot038269_Ots05q	Ots05	124.49
Ot041459_Ots05q	Ots05	124.49
Ot054780_Ots05q	Ots05	124.49
Ot051028_Ots05q	Ots05	124.5
Ot024312_Ots05q	Ots05	125.83
Ot000238_Ots05q	Ots05	125.84
Ot001022_Ots05q	Ots05	125.84
Ot001260_Ots05q	Ots05	125.84
Ot003762_Ots05q	Ots05	125.84
Ot003946_Ots05q	Ots05	125.84
Ot011948_Ots05q	Ots05	125.84
Ot015547_Ots05q	Ots05	125.84
Ot016718_Ots05q	Ots05	125.84
Ot022896_Ots05q	Ots05	125.84
Ot042292_Ots05q	Ots05	125.84
Ot040586_Ots06p	Ots06	0
Ot005696_Ots06p	Ots06	5.16
Ot011111_Ots06p	Ots06	5.16
Ot026663_Ots06p	Ots06	5.16
Ot035126_Ots06p	Ots06	5.16
Ot040983_Ots06p	Ots06	5.16
Ot042210_Ots06p	Ots06	5.16
Ot017157*	Ots06	5.16
Ot000097_Ots06p	Ots06	5.17
Ot001062_Ots06p	Ots06	5.17
Ot002105_Ots06p	Ots06	5.17
Ot002225_Ots06p	Ots06	5.17
Ot003398_Ots06p	Ots06	5.17
Ot004163_Ots06p	Ots06	5.17
Ot004262_Ots06p	Ots06	5.17
Ot005652_Ots06p	Ots06	5.17
Ot006233_Ots06p	Ots06	5.17
Ot007543_Ots06p	Ots06	5.17
Ot008519_Ots06p	Ots06	5.17
Ot009956_Ots06p	Ots06	5.17
Ot010452_Ots06p	Ots06	5.17
Ot011337_Ots06p	Ots06	5.17
Ot015539_Ots06p	Ots06	5.17
Ot017188_Ots06p	Ots06	5.17
Ot021916_Ots06p	Ots06	5.17
Ot023346_Ots06p	Ots06	5.17
Ot024059_Ots06p	Ots06	5.17
Ot026458_Ots06p	Ots06	5.17
Ot028032_Ots06p	Ots06	5.17
Ot030900_Ots06p	Ots06	5.17
Ot033467_Ots06p	Ots06	5.17
Ot037354_Ots06p	Ots06	5.17
Ot038806_Ots06p	Ots06	5.17
Ot039876_Ots06p	Ots06	5.17
Ot040897_Ots06p	Ots06	5.17
Ot042769_Ots06p	Ots06	5.17
Ot046263_Ots06p	Ots06	5.17
Ot047902_Ots06p	Ots06	5.17
Ot049834_Ots06p	Ots06	5.17
Ot050860_Ots06p	Ots06	5.17
Ot051826_Ots06p	Ots06	5.17
Ot052192_Ots06p	Ots06	5.17
Ot053898_Ots06p	Ots06	5.17
Ot056042_Ots06p	Ots06	5.17
Ot000117*	Ots06	5.17
Ot055785*	Ots06	5.17
Ot000848_Ots06p	Ots06	5.18
Ot021726_Ots06p	Ots06	5.18
Ot034026*	Ots06	5.18
Ot001530_Ots06p	Ots06	6.61
Ot021922_Ots06p	Ots06	6.61
Ot036517_Ots06p	Ots06	6.61
Ot052655_Ots06p	Ots06	6.61
Ot054636_Ots06p	Ots06	6.61
Ot048211*	Ots06	6.61
Ot054865*	Ots06	6.61
Ot015946_Ots06p	Ots06	6.9
Ot044950_Ots06p	Ots06	9.07
Ot003602_Ots06p	Ots06	9.47
Ot014412_Ots06p	Ots06	9.47
Ot051026_Ots06p	Ots06	9.47
Ot053109_Ots06p	Ots06	9.47
Ot047295_Ots06p	Ots06	11.13
Ot047814_Ots06p	Ots06	11.13
Ot042331*	Ots06	11.13
Ot051326_Ots06p	Ots06	13.73
Ot024483*	Ots06	13.73
Ot038259_Ots06p	Ots06	14.31
Ot020725_Ots06p	Ots06	15.39
Ot026965_Ots06p	Ots06	15.69
Ot010053_Ots06p	Ots06	16.41
Ot041204_Ots06p	Ots06	16.41
Ot014899_Ots06p	Ots06	16.44
Ot003289_Ots06p	Ots06	16.48
Ot036772_Ots06p	Ots06	16.48
Ot038267_Ots06p	Ots06	16.48
Ot045141_IOts06*	Ots06	16.48
Ot033462_Ots06p	Ots06	17.88
Ot033680_Ots06p	Ots06	17.88
Ot004941*	Ots06	17.88
Ot029722_Ots06p	Ots06	20.73
Ot050081_Ots06p	Ots06	20.73
Ot003454_Ots06p	Ots06	21.48
Ot024454_Ots06p	Ots06	21.48
Ot008218_Ots06p	Ots06	24.35
Ot016698_Ots06p	Ots06	24.35
Ot049938*	Ots06	24.35
Ot018468_Ots06p	Ots06	24.8
Ot022822_Ots06p	Ots06	24.8
Ot023643_Ots06p	Ots06	24.8
Ot025177*	Ots06	24.8
Ot018855_Ots06p	Ots06	26.23
Ot025139_Ots06p	Ots06	27.88
Ot027678_Ots06p	Ots06	30.06
Ot023980_Ots06p	Ots06	31.47
Ot023879_Ots06p	Ots06	31.48
Ot012866_Ots06p	Ots06	31.63
Ot028939_Ots06p	Ots06	31.63
Ot046552_Ots06p	Ots06	31.63
Ot036160_Ots06p	Ots06	33.06
Ot027545_Ots06p	Ots06	33.54
Ot050880_Ots06p	Ots06	33.54
Ot032157_Ots06p	Ots06	34.09
Ot036982_Ots06p	Ots06	35.65
Ot023420_Ots06p	Ots06	36.09
Ot002922_Ots06p	Ots06	38.27
Ot030411_Ots06p	Ots06	38.27
Ot035078_Ots06p	Ots06	38.27
Ot051887_Ots06p	Ots06	38.27
Ot053203_Ots06p	Ots06	38.27
Ot042107*	Ots06	38.27
Ot042261*	Ots06	38.27
Ot055602*	Ots06	38.27
Ot028070_Ots06p	Ots06	45.25
Ot032011_Ots06p	Ots06	45.25
Ot038200_Ots06p	Ots06	45.25
Ot055008_Ots06p	Ots06	45.25
Ot016963*	Ots06	45.25
Ot019356*	Ots06	45.25
Ot054852*	Ots06	45.25
Ot002136_Ots06p	Ots06	46.68
Ot032380_Ots06p	Ots06	46.68
Ot044119_Ots06p	Ots06	46.68
Ot012335*	Ots06	46.68
Ot006516*	Ots06	46.68
Ot022364*	Ots06	46.68
Ot041922*	Ots06	46.68
Ot006327_Ots06p	Ots06	48.12
Ot018096_Ots06p	Ots06	48.12
Ot047078_Ots06p	Ots06	48.12
Ot048381_Ots06p	Ots06	48.12
Ot011278*	Ots06	48.12
Ot022692*	Ots06	48.12
Ot037114_Ots06p	Ots06	51.53
Ot036199_IOts06*	Ots06	51.53
Ot001424_Ots06p	Ots06	52.51
Ot007558_Ots06p	Ots06	52.51
Ot018187_Ots06p	Ots06	53.94
Ot053280_Ots06p	Ots06	53.94
Ot029131_Ots06p	Ots06	56.31
Ot029270_Ots06c	Ots06	56.45
Ot005261_Ots06c	Ots06	60.29
Ot028847_Ots06c	Ots06	60.89
Ot004718_Ots06c	Ots06	61.33
Ot043647_Ots06c	Ots06	61.57
Ot032164*	Ots06	61.57
Ot021772_Ots06c	Ots06	62.54
Ot037828_Ots06c	Ots06	62.54
Ot016134*	Ots06	62.54
Ot014685_Ots06c	Ots06	63.83
Ot004022_Ots06c	Ots06	64.95
Ot004027_Ots06c	Ots06	64.95
Ot005662_Ots06c	Ots06	64.95
Ot024544_Ots06c	Ots06	64.95
Ot025263_Ots06c	Ots06	64.95
Ot041789_Ots06c	Ots06	64.95
Ot047801_Ots06c	Ots06	64.95
Ot007670*	Ots06	64.95
Ot054235*	Ots06	64.95
Ot055203*	Ots06	64.95
Ot000175_Ots06c	Ots06	65.94
Ot004983_Ots06c	Ots06	65.94
Ot010443_Ots06c	Ots06	65.94
Ot021359_Ots06c	Ots06	65.94
Ot048897_Ots06c	Ots06	65.94
Ot051482_Ots06c	Ots06	65.94
Ot053875_Ots06c	Ots06	65.94
Ot006749*	Ots06	65.94
Ot026049_Ots06c	Ots06	66.39
Ot000269_Ots06c	Ots06	68.58
Ot002789_Ots06c	Ots06	68.58
Ot003759_Ots06q	Ots06	70.32
Ot000395_Ots06q	Ots06	70.91
Ot021194_Ots06q	Ots06	75.32
Ot054758_Ots06q	Ots06	75.32
Ot029238*	Ots06	75.32
Ot008208_Ots06q	Ots06	75.33
Ot049362_Ots06q	Ots06	78.18
Ot029326_Ots06q	Ots06	80.28
Ot000524_Ots06q	Ots06	82.14
Ot027345_Ots06q	Ots06	83.58
Ot023699_Ots06q	Ots06	83.88
Ot014437_Ots06q	Ots06	94.77
Ot033979_Ots06q	Ots06	94.77
Ot010182_Ots06q	Ots06	97.4
Ot011911_Ots06q	Ots06	97.86
Ot032836_Ots06q	Ots06	98.33
Ot055965_Ots06q	Ots06	98.33
Ot022189_Ots06q	Ots06	98.54
Ot027873_Ots06q	Ots06	101.71
Ot047940_Ots06q	Ots06	101.71
Ot007711_Ots06q	Ots06	101.72
Ot026808*	Ots06	101.72
Ot028003*	Ots06	101.72
Ot044690*	Ots06	101.72
Ot051921*	Ots06	101.72
Ot004984_Ots06q	Ots06	104.59
Ot009849_Ots06q	Ots06	106.42
Ot045177_Ots06q	Ots06	110
Ot012074_Ots06q	Ots06	110.54
Ot053183_Ots06q	Ots06	110.54
Ot023667_Ots06q	Ots06	112.62
Ot047975_Ots06q	Ots06	112.62
Ot013089_IOts06*	Ots06	112.62
Ot007254_Ots06q	Ots06	115.65
Ot038059_Ots06q	Ots06	115.65
Ot007226_Ots06q	Ots06	116.22
Ot023620_Ots06q	Ots06	116.22
Ot025188_Ots06q	Ots06	116.22
Ot044101_Ots06q	Ots06	116.22
Ot009418*	Ots06	116.22
Ot002517_Ots06q	Ots06	116.96
Ot012255_Ots06q	Ots06	116.96
Ot015899_Ots06q	Ots06	117.08
Ot016278_Ots06q	Ots06	117.08
Ot043367_Ots06q	Ots06	117.08
Ot050178_Ots06q	Ots06	117.08
Ot053289_Ots06q	Ots06	117.08
Ot029066*	Ots06	117.08
Ot004784_Ots06q	Ots06	125.58
Ot017159_Ots06q	Ots06	125.58
Ot037729_Ots06q	Ots06	126.94
Ot031773_Ots06q	Ots06	128.23
Ot045804_Ots06q	Ots06	128.23
Ot019142*	Ots06	128.23
Ot011435_Ots06q	Ots06	129.27
Ot041959_Ots06q	Ots06	129.27
Ot017852_Ots06q	Ots06	129.37
Ot012963_Ots06q	Ots06	133.54
Ot018054_Ots06q	Ots06	133.54
Ot030413_Ots06q	Ots06	133.54
Ot046347_Ots06q	Ots06	133.54
Ot003288_Ots06q	Ots06	135.67
Ot043347_Ots06q	Ots06	138.98
Ot040824_Ots06q	Ots06	140.09
Ot013435_Ots06q	Ots06	140.42
Ot013951_Ots06q	Ots06	140.42
Ot024303_Ots06q	Ots06	140.42
Ot045816_Ots06q	Ots06	140.42
Ot005266*	Ots06	140.42
Ot021652*	Ots06	140.42
Ot025119*	Ots06	140.42
Ot010931_Ots06q	Ots06	141.46
Ot030386_Ots06q	Ots06	141.46
Ot047750_Ots06q	Ots06	141.46
Ot054426_Ots06q	Ots06	141.46
Ot011064_Ots06q	Ots06	143.34
Ot040719_Ots06q	Ots06	143.58
Ot028461_Ots06q	Ots06	145.02
Ot032080_Ots06q	Ots06	145.02
Ot048009_Ots06q	Ots06	145.02
Ot034825_Ots06q	Ots06	145.26
Ot022219_Ots06q	Ots06	148.13
Ot006010_Ots06q	Ots06	155.18
Ot000212_Ots06q	Ots06	166.74
Ot006647_Ots07p	Ots07	3.82
Ot042823*	Ots07	3.82
Ot003620_Ots07p	Ots07	5.77
Ot007181_Ots07p	Ots07	5.77
Ot012843_Ots07p	Ots07	24.32
Ot013159_Ots07p	Ots07	29.42
Ot006294_Ots07p	Ots07	30.04
Ot030210_Ots07p	Ots07	32.07
Ot014180*	Ots07	32.07
Ot009070_Ots07p	Ots07	37.31
Ot029867_Ots07p	Ots07	37.31
Ot037216_Ots07p	Ots07	37.31
Ot003140_Ots07p	Ots07	37.78
Ot051847*	Ots07	37.78
Ot015642_Ots07p	Ots07	41.79
Ot020510_Ots07p	Ots07	42.03
Ot029083_Ots07p	Ots07	42.03
Ot029820_Ots07p	Ots07	42.03
Ot034369_Ots07p	Ots07	42.03
Ot042367_Ots07p	Ots07	46.17
Ot013078_Ots07p	Ots07	48.89
Ot014169_Ots07p	Ots07	48.89
Ot025349_Ots07p	Ots07	48.89
Ot004571_Ots07p	Ots07	52.66
Ot013643*	Ots07	52.66
Ot022203_Ots07p	Ots07	52.98
Ot049969_Ots07p	Ots07	52.98
Ot039304_Ots07p	Ots07	55.09
Ot042784_Ots07p	Ots07	55.09
Ot012839_Ots07p	Ots07	55.14
Ot054650_Ots07p	Ots07	55.14
Ot055485_Ots07p	Ots07	59.5
Ot006858_Ots07p	Ots07	63.98
Ot002467_Ots07p	Ots07	66.16
Ot017499_Ots07p	Ots07	66.16
Ot049386_Ots07p	Ots07	66.16
Ot002024_Ots07c	Ots07	78.95
Ot002031_Ots07c	Ots07	78.95
Ot005599_Ots07c	Ots07	78.95
Ot011566_Ots07c	Ots07	78.95
Ot035374_Ots07c	Ots07	78.95
Ot039293_Ots07c	Ots07	78.95
Ot040038_Ots07c	Ots07	78.95
Ot043825_Ots07c	Ots07	78.95
Ot046015_Ots07c	Ots07	78.95
Ot049776*	Ots07	78.95
Ot003618_Ots07c	Ots07	83.86
Ot042665_Ots07c	Ots07	83.86
Ot021851_Ots07c	Ots07	86.04
Ot052898_Ots07c	Ots07	86.04
Ot023138_Ots07q	Ots07	91.34
Ot021776*	Ots07	91.34
Ot014424_Ots07q	Ots07	92.77
Ot038392_Ots07q	Ots07	92.77
Ot043933_Ots07q	Ots07	92.77
Ot003554_Ots07q	Ots07	98.36
Ot008027_Ots07q	Ots07	98.36
Ot035864_Ots07q	Ots07	98.36
Ot036699_Ots07q	Ots07	98.36
Ot055228_Ots07q	Ots07	98.36
Ot055162*	Ots07	98.36
Ot037324_Ots07q	Ots07	98.37
Ot005463_Ots07q	Ots07	99.53
Ot018251_Ots07q	Ots07	99.53
Ot004589_Ots07q	Ots07	101.7
Ot033244_Ots07q	Ots07	101.7
Ot038097*	Ots07	101.7
Ot054751*	Ots07	101.7
Ot025361_Ots07q	Ots07	105.04
Ot016347*	Ots07	105.04
Ot029404_Ots07q	Ots07	107.92
Ot015309_Ots07q	Ots07	109.19
Ot025431_Ots07q	Ots07	109.19
Ot031355_Ots07q	Ots07	109.19
Ot054518_Ots07q	Ots07	109.19
Ot019327*	Ots07	109.19
Ot045192*	Ots07	109.19
Ot014907_Ots07q	Ots07	110.62
Ot000539_Ots07q	Ots07	114.81
Ot035069_Ots07q	Ots07	121.11
Ot019407_Ots07q	Ots07	124.28
Ot013897_Ots07q	Ots07	125.87
Ot038101_Ots07q	Ots07	125.87
Ot054425_Ots07q	Ots07	125.87
Ot055329_Ots07q	Ots07	125.87
Ot042081*	Ots07	125.87
Ot001718_Ots07q	Ots07	127.03
Ot014932_Ots07q	Ots07	127.03
Ot019476_Ots07q	Ots07	127.03
Ot035863_IOts07*	Ots07	127.03
Ot040790_Ots07q	Ots07	130.67
Ot001462_Ots07q	Ots07	133.91
Ot018095_Ots07q	Ots07	133.91
Ot016645_IOts07*	Ots07	133.91
Ot007838_Ots07q	Ots07	134.37
Ot013204*	Ots07	134.37
Ot019798_Ots07q	Ots07	136.16
Ot035927_Ots07q	Ots07	136.16
Ot036242_Ots07q	Ots07	136.16
Ot055962_Ots07q	Ots07	136.16
Ot017819*	Ots07	136.16
Ot040255*	Ots07	136.16
Ot010442_Ots07q	Ots07	137.8
Ot028666_Ots07q	Ots07	137.8
Ot032615_Ots07q	Ots07	137.8
Ot000546_Ots07q	Ots07	140.66
Ot006143_Ots07q	Ots07	140.86
Ot018525_Ots07q	Ots07	140.86
Ot026243_Ots07q	Ots07	140.86
Ot034104_Ots07q	Ots07	140.86
Ot019622*	Ots07	140.86
Ot042871_Ots07q	Ots07	142.25
Ot041424_IOts07*	Ots07	142.25
Ot054331_Ots07q	Ots07	142.26
Ot025777_Ots07q	Ots07	142.47
Ot006660_Ots07q	Ots07	142.5
Ot034008_Ots07q	Ots07	142.5
Ot006197_Ots07q	Ots07	144.59
Ot040615_Ots07q	Ots07	144.59
Ot001031_Ots07q	Ots07	144.6
Ot038216_Ots07q	Ots07	144.6
Ot001102_Ots07q	Ots07	144.99
Ot013299_Ots07q	Ots07	144.99
Ot024332_Ots07q	Ots07	144.99
Ot052967_Ots07q	Ots07	144.99
Ot053081_Ots07q	Ots07	144.99
Ot049020*	Ots07	144.99
Ot013707_Ots07q	Ots07	145.56
Ot018392_Ots07q	Ots07	145.56
Ot018673_Ots07q	Ots07	145.56
Ot045530_Ots07q	Ots07	145.56
Ot049204_Ots07q	Ots07	145.56
Ot049855_Ots07q	Ots07	145.56
Ot000938*	Ots07	145.56
Ot026436*	Ots07	145.56
Ot049632_Ots07q	Ots07	145.65
Ot020222_Ots07q	Ots07	149.41
Ot027106_Ots07q	Ots07	149.41
Ot024906_Ots07q	Ots07	149.59
Ot005231_Ots07q	Ots07	151.02
Ot038093_Ots07q	Ots07	151.02
Ot049513*	Ots07	151.02
Ot025050_Ots07q	Ots07	151.93
Ot029277_Ots07q	Ots07	152.27
Ot043375_Ots07q	Ots07	152.27
Ot004916_Ots07q	Ots07	152.93
Ot013526_Ots07q	Ots07	152.93
Ot021529_Ots07q	Ots07	152.93
Ot005979*	Ots07	152.93
Ot030983_Ots07q	Ots07	153.81
Ot000063_Ots07q	Ots07	156.9
Ot013652_Ots07q	Ots07	156.9
Ot045140_Ots07q	Ots07	156.9
Ot046489_Ots07q	Ots07	156.9
Ot046536_Ots07q	Ots07	156.9
Ot047294_Ots07q	Ots07	156.9
Ot050064_Ots07q	Ots07	156.9
Ot051617_Ots07q	Ots07	156.9
Ot051629_Ots07q	Ots07	156.9
Ot052611_Ots07q	Ots07	156.9
Ot030251*	Ots07	156.9
Ot052592_Ots07q	Ots07	158.23
Ot000032_Ots07q	Ots07	158.24
Ot002301_Ots07q	Ots07	158.24
Ot015273_Ots07q	Ots07	158.24
Ot018125_Ots07q	Ots07	158.24
Ot021566_Ots07q	Ots07	158.24
Ot021811_Ots07q	Ots07	158.24
Ot023492_Ots07q	Ots07	158.24
Ot024816_Ots07q	Ots07	158.24
Ot027800_Ots07q	Ots07	158.24
Ot036658_Ots07q	Ots07	158.24
Ot041725_Ots07q	Ots07	158.24
Ot043221_Ots07q	Ots07	158.24
Ot002497_Ots08p	Ots08	0
Ot002530_Ots08p	Ots08	0
Ot011420_Ots08p	Ots08	0
Ot017047_Ots08p	Ots08	0
Ot019439_Ots08p	Ots08	0
Ot020466_Ots08p	Ots08	0
Ot021419_Ots08p	Ots08	0
Ot025635_Ots08p	Ots08	0
Ot026767_Ots08p	Ots08	0
Ot047300_Ots08p	Ots08	0
Ot048902_Ots08p	Ots08	0
Ot049026_Ots08p	Ots08	0
Ot051517_Ots08p	Ots08	0
Ot005881_Ots08p	Ots08	0.01
Ot012797_Ots08p	Ots08	0.01
Ot014904_Ots08p	Ots08	0.01
Ot015813_Ots08p	Ots08	0.01
Ot017303_Ots08p	Ots08	0.01
Ot018067_Ots08p	Ots08	0.01
Ot021376_Ots08p	Ots08	0.01
Ot021407_Ots08p	Ots08	0.01
Ot033469_Ots08p	Ots08	0.01
Ot036462_Ots08p	Ots08	0.01
Ot039457_Ots08p	Ots08	0.01
Ot041701_Ots08p	Ots08	0.01
Ot044454_Ots08p	Ots08	0.01
Ot045977_Ots08p	Ots08	0.01
Ot046764_Ots08p	Ots08	0.01
Ot052554_Ots08p	Ots08	0.01
Ot052827_Ots08p	Ots08	0.01
Ot055674_Ots08p	Ots08	0.01
Ot049932*	Ots08	0.01
Ot026636_Ots08p	Ots08	0.57
Ot030352_Ots08p	Ots08	1.35
Ot022737_Ots08p	Ots08	1.45
Ot026512_Ots08p	Ots08	1.45
Ot046833_Ots08p	Ots08	1.45
Ot039069_IOts08*	Ots08	1.45
Ot015280_Ots08p	Ots08	1.97
Ot035242_Ots08p	Ots08	2.23
Ot008734_Ots08p	Ots08	2.49
Ot016017_Ots08p	Ots08	2.49
Ot016533_Ots08p	Ots08	2.49
Ot027572_Ots08p	Ots08	2.49
Ot040793_Ots08p	Ots08	2.49
Ot045915_Ots08p	Ots08	2.49
Ot049073_Ots08p	Ots08	2.49
Ot021585_IOts08*	Ots08	2.49
Ot001201_Ots08p	Ots08	2.58
Ot005764_Ots08p	Ots08	2.58
Ot009866_Ots08p	Ots08	2.58
Ot039756_Ots08p	Ots08	2.58
Ot049835_Ots08p	Ots08	2.58
Ot051831_Ots08p	Ots08	2.58
Ot013712*	Ots08	2.58
Ot004361_Ots08p	Ots08	2.66
Ot004970_Ots08p	Ots08	2.66
Ot010098_Ots08p	Ots08	2.66
Ot022854_Ots08p	Ots08	2.66
Ot024310_Ots08p	Ots08	2.66
Ot000651_Ots08p	Ots08	3.93
Ot034493_Ots08p	Ots08	3.93
Ot036059_Ots08p	Ots08	5.36
Ot039717_Ots08p	Ots08	5.36
Ot039768_Ots08p	Ots08	5.36
Ot044113_Ots08p	Ots08	5.36
Ot044224_Ots08p	Ots08	5.36
Ot026968*	Ots08	5.36
Ot013043_Ots08p	Ots08	5.56
Ot030575*	Ots08	5.56
Ot009092_Ots08p	Ots08	5.79
Ot013116_Ots08p	Ots08	5.79
Ot032511*	Ots08	5.79
Ot012859_Ots08p	Ots08	6.8
Ot014491_Ots08p	Ots08	6.8
Ot030073_Ots08p	Ots08	6.8
Ot045075_Ots08p	Ots08	6.8
Ot046337_Ots08p	Ots08	6.8
Ot027691*	Ots08	6.8
Ot004249_Ots08p	Ots08	9.14
Ot013966_Ots08p	Ots08	9.14
Ot014750_Ots08p	Ots08	9.14
Ot037993_Ots08p	Ots08	9.14
Ot043018_Ots08p	Ots08	9.14
Ot055099_Ots08p	Ots08	9.14
Ot001689*	Ots08	9.14
Ot002626*	Ots08	9.14
Ot016980*	Ots08	9.14
Ot029079*	Ots08	9.14
Ot031054*	Ots08	9.14
Ot046261*	Ots08	9.14
Ot016147_Ots08p	Ots08	10.3
Ot046743_Ots08p	Ots08	10.3
Ot011188_Ots08p	Ots08	11.03
Ot017048_Ots08p	Ots08	11.03
Ot035446_Ots08p	Ots08	11.03
Ot018357*	Ots08	11.03
Ot036064*	Ots08	11.03
Ot055519*	Ots08	11.03
Ot039034_Ots08p	Ots08	12.74
Ot014486_Ots08p	Ots08	14.18
Ot038581_Ots08p	Ots08	14.18
Ot021728*	Ots08	14.18
Ot022803_Ots08p	Ots08	14.19
Ot001578_Ots08p	Ots08	15.63
Ot017905_Ots08p	Ots08	15.63
Ot024397_Ots08p	Ots08	15.63
Ot012392*	Ots08	15.63
Ot038733*	Ots08	15.63
Ot041447_Ots08p	Ots08	18.79
Ot051627_Ots08p	Ots08	18.79
Ot052960_Ots08p	Ots08	18.79
Ot026497_Ots08p	Ots08	18.8
Ot030180_Ots08p	Ots08	18.8
Ot050815_Ots08p	Ots08	18.8
Ot015178_Ots08p	Ots08	19.69
Ot052188_Ots08p	Ots08	19.69
Ot055805_Ots08p	Ots08	23.11
Ot046717_Ots08p	Ots08	25.29
Ot010867_Ots08p	Ots08	27.48
Ot028972_Ots08p	Ots08	35.06
Ot012784*	Ots08	47.16
Ot014286_Ots08p	Ots08	48.82
Ot031247_Ots08p	Ots08	48.82
Ot003301_Ots08p	Ots08	50.49
Ot029296_Ots08p	Ots08	50.49
Ot039020_Ots08p	Ots08	50.49
Ot042109_Ots08p	Ots08	50.49
Ot000919*	Ots08	50.49
Ot029452_Ots08p	Ots08	54.86
Ot051149_Ots08p	Ots08	54.86
Ot011031_Ots08p	Ots08	59.44
Ot025688_Ots08p	Ots08	62.4
Ot050843_Ots08p	Ots08	62.4
Ot008425_Ots08c	Ots08	64.41
Ot007262_Ots08c	Ots08	65.43
Ot009790_Ots08c	Ots08	65.43
Ot032322_Ots08c	Ots08	65.43
Ot054433_Ots08c	Ots08	65.43
Ot002041_Ots08c	Ots08	66.17
Ot004712_Ots08c	Ots08	66.17
Ot026324_Ots08c	Ots08	66.17
Ot027204_Ots08c	Ots08	66.17
Ot049836_Ots08c	Ots08	66.17
Ot034058_Ots08c	Ots08	66.27
Ot008069*	Ots08	66.27
Ot003087_Ots08c	Ots08	70.63
Ot009351_Ots08c	Ots08	70.88
Ot039648*	Ots08	70.88
Ot046864*	Ots08	70.88
Ot036282_Ots08q	Ots08	72.58
Ot053749_Ots08q	Ots08	74.77
Ot025406_Ots08q	Ots08	77.65
Ot025665_Ots08q	Ots08	77.65
Ot044856_Ots08q	Ots08	77.65
Ot007377_Ots08q	Ots08	79.74
Ot008003_Ots08q	Ots08	79.74
Ot013747_Ots08q	Ots08	79.74
Ot032862_Ots08q	Ots08	79.74
Ot036259_Ots08q	Ots08	79.74
Ot049351_Ots08q	Ots08	79.74
Ot027665_Ots08q	Ots08	87.77
Ot006843_Ots08q	Ots08	87.8
Ot004345_Ots08q	Ots08	89.92
Ot014960_Ots08q	Ots08	89.92
Ot019398_Ots08q	Ots08	89.92
Ot035834_Ots08q	Ots08	89.92
Ot037008_Ots08q	Ots08	89.92
Ot043802_Ots08q	Ots08	89.92
Ot047508_Ots08q	Ots08	89.92
Ot053991*	Ots08	89.92
Ot019608_Ots08q	Ots08	92.92
Ot023221_Ots08q	Ots08	92.92
Ot038156_Ots08q	Ots08	92.92
Ot040744_Ots08q	Ots08	92.92
Ot045137_Ots08q	Ots08	92.92
Ot050108_Ots08q	Ots08	92.92
Ot028932*	Ots08	92.92
Ot001080_Ots08q	Ots08	98.16
Ot004346_Ots08q	Ots08	98.16
Ot018952_Ots08q	Ots08	98.16
Ot020732_Ots08q	Ots08	100.49
Ot022625_Ots08q	Ots08	100.53
Ot033807_Ots08q	Ots08	100.53
Ot040666*	Ots08	100.53
Ot026423_Ots08q	Ots08	100.62
Ot019988*	Ots08	100.62
Ot053347_Ots08q	Ots08	105.71
Ot052496_Ots08q	Ots08	107.1
Ot001226_Ots08q	Ots08	109.08
Ot054385_Ots08q	Ots08	109.08
Ot023034_Ots08q	Ots08	110.85
Ot032313_Ots08q	Ots08	110.85
Ot038722_Ots08q	Ots08	110.85
Ot029761*	Ots08	110.85
Ot015328_Ots08q	Ots08	114.96
Ot022494_Ots08q	Ots08	114.96
Ot025439_Ots08q	Ots08	114.96
Ot028900_Ots08q	Ots08	114.96
Ot041718_Ots08q	Ots08	114.96
Ot016373_Ots08q	Ots08	114.99
Ot017205_Ots08q	Ots08	117.13
Ot049291_Ots08q	Ots08	117.81
Ot021606_Ots08q	Ots08	119.22
Ot023796_Ots08q	Ots08	119.22
Ot004376_Ots08q	Ots08	121.96
Ot003069_Ots08q	Ots08	122.02
Ot014394_Ots08q	Ots08	122.02
Ot024123_Ots08q	Ots08	122.02
Ot034216_Ots08q	Ots08	122.02
Ot034617_Ots08q	Ots08	122.02
Ot044958_Ots08q	Ots08	122.02
Ot003690_Ots08q	Ots08	123.45
Ot025917_Ots08q	Ots08	123.45
Ot046773_Ots08q	Ots08	123.45
Ot010586_Ots08q	Ots08	125.83
Ot045096_Ots08q	Ots08	125.83
Ot004176_Ots08q	Ots08	128.01
Ot005160_Ots08q	Ots08	128.01
Ot011695_Ots08q	Ots08	128.01
Ot020912_Ots08q	Ots08	128.01
Ot039351_Ots08q	Ots08	128.01
Ot050712_Ots08q	Ots08	128.01
Ot006688_Ots08q	Ots08	128.02
Ot019634_Ots08q	Ots08	128.02
Ot034012_Ots08q	Ots08	128.02
Ot042824_Ots08q	Ots08	128.02
Ot051884_Ots08q	Ots08	128.02
Ot053429_Ots08q	Ots08	128.02
Ot003286_Ots08q	Ots08	128.03
Ot004344_Ots08q	Ots08	128.03
Ot010684_Ots08q	Ots08	128.03
Ot015215_Ots08q	Ots08	128.03
Ot015987_Ots08q	Ots08	128.03
Ot019184_Ots08q	Ots08	128.03
Ot022387_Ots08q	Ots08	128.03
Ot001649_Ots08q	Ots08	129.48
Ot007752_Ots08q	Ots08	129.48
Ot003100_Ots09p	Ots09	0
Ot035883_Ots09p	Ots09	0
Ot002856_Ots09p	Ots09	0.06
Ot010476_Ots09p	Ots09	0.06
Ot012327_Ots09p	Ots09	0.06
Ot016717_Ots09p	Ots09	0.06
Ot018712_Ots09p	Ots09	0.06
Ot020064_Ots09p	Ots09	0.06
Ot020591_Ots09p	Ots09	0.06
Ot025942_Ots09p	Ots09	0.06
Ot032001_Ots09p	Ots09	0.06
Ot032189_Ots09p	Ots09	0.06
Ot034623_Ots09p	Ots09	0.06
Ot036868_Ots09p	Ots09	0.06
Ot039870_Ots09p	Ots09	0.06
Ot054326_Ots09p	Ots09	0.06
Ot054893_Ots09p	Ots09	0.06
Ot055205_Ots09p	Ots09	0.06
Ot055515_Ots09p	Ots09	0.06
Ot055993_Ots09p	Ots09	0.06
Ot000855_Ots09p	Ots09	1.49
Ot008541_Ots09p	Ots09	1.49
Ot010985_Ots09p	Ots09	1.49
Ot011411_Ots09p	Ots09	1.49
Ot032334_Ots09p	Ots09	1.49
Ot039642_Ots09p	Ots09	1.49
Ot031524_Ots09p	Ots09	2.08
Ot032763*	Ots09	2.08
Ot005430_Ots09p	Ots09	5.47
Ot047977_Ots09p	Ots09	5.47
Ot025336_Ots09p	Ots09	6.56
Ot018169_Ots09p	Ots09	7.99
Ot024265_Ots09p	Ots09	7.99
Ot032930_Ots09p	Ots09	7.99
Ot036885_Ots09p	Ots09	7.99
Ot038257_Ots09p	Ots09	7.99
Ot044503_Ots09p	Ots09	7.99
Ot049902_Ots09p	Ots09	7.99
Ot009027*	Ots09	7.99
Ot017030*	Ots09	7.99
Ot039222*	Ots09	7.99
Ot007816_Ots09p	Ots09	8.02
Ot026051_Ots09p	Ots09	8.02
Ot044294_Ots09p	Ots09	8.02
Ot048963_Ots09p	Ots09	8.02
Ot049624_Ots09p	Ots09	8.02
Ot014098_Ots09p	Ots09	8.14
Ot037407_Ots09p	Ots09	8.14
Ot018792*	Ots09	8.14
Ot013696_Ots09p	Ots09	9.18
Ot021814_Ots09p	Ots09	9.18
Ot027586_Ots09p	Ots09	9.18
Ot056685_Ots09p	Ots09	9.18
Ot028225_Ots09p	Ots09	9.3
Ot034068_Ots09p	Ots09	9.41
Ot050481*	Ots09	9.41
Ot039055_Ots09p	Ots09	15.16
Ot053571_Ots09p	Ots09	15.16
Ot054567*	Ots09	15.16
Ot041495_Ots09p	Ots09	17.34
Ot010293*	Ots09	17.34
Ot007457_Ots09p	Ots09	18.21
Ot006769_Ots09p	Ots09	18.76
Ot009348_Ots09p	Ots09	18.76
Ot039422_Ots09p	Ots09	18.76
Ot006505*	Ots09	18.76
Ot024868*	Ots09	18.76
Ot053327*	Ots09	18.76
Ot005846_Ots09p	Ots09	23.41
Ot003180*	Ots09	23.41
Ot053628_Ots09p	Ots09	25.08
Ot026517_Ots09p	Ots09	26.51
Ot054910*	Ots09	26.51
Ot021849_Ots09p	Ots09	30.96
Ot008254_Ots09p	Ots09	31.8
Ot031739_Ots09p	Ots09	33.22
Ot000438*	Ots09	33.22
Ot016484_Ots09p	Ots09	34.16
Ot014289_Ots09p	Ots09	36
Ot041974_Ots09p	Ots09	36
Ot046325_Ots09p	Ots09	36
Ot013431*	Ots09	36
Ot038615*	Ots09	36
Ot014330_Ots09p	Ots09	36.75
Ot018218_Ots09p	Ots09	36.75
Ot028843_Ots09p	Ots09	36.75
Ot028975_Ots09p	Ots09	36.75
Ot039837_Ots09p	Ots09	36.75
Ot008708_IOts09*	Ots09	36.75
Ot012394*	Ots09	36.75
Ot055828*	Ots09	36.75
Ot010705_Ots09p	Ots09	39.89
Ot015757_Ots09p	Ots09	39.89
Ot036274_Ots09p	Ots09	39.89
Ot056695_Ots09p	Ots09	39.91
Ot020227_Ots09p	Ots09	40.68
Ot018799_Ots09p	Ots09	41.38
Ot006706_Ots09p	Ots09	42.17
Ot045770_Ots09p	Ots09	42.17
Ot051304*	Ots09	42.17
Ot002217_Ots09p	Ots09	42.41
Ot007314_Ots09p	Ots09	43.18
Ot009086_Ots09p	Ots09	43.18
Ot010632_Ots09p	Ots09	43.18
Ot015491_Ots09p	Ots09	43.18
Ot021261_Ots09p	Ots09	43.18
Ot022984_Ots09p	Ots09	43.18
Ot023455_Ots09p	Ots09	43.18
Ot025754_Ots09p	Ots09	43.18
Ot045384_Ots09p	Ots09	43.18
Ot024039*	Ots09	43.18
Ot025717_IOts09*	Ots09	43.18
Ot028420*	Ots09	43.18
Ot009495_Ots09p	Ots09	44.35
Ot001043_Ots09p	Ots09	48.62
Ot011534_Ots09p	Ots09	48.62
Ot011616_Ots09p	Ots09	48.62
Ot026388_Ots09p	Ots09	48.62
Ot045578_Ots09p	Ots09	48.62
Ot050343_Ots09p	Ots09	48.62
Ot046703*	Ots09	48.62
Ot016188_Ots09p	Ots09	52.92
Ot042095_Ots09p	Ots09	52.92
Ot046262*	Ots09	52.92
Ot001975_Ots09p	Ots09	55.78
Ot012467_Ots09p	Ots09	55.78
Ot013615_Ots09p	Ots09	55.78
Ot019800_Ots09p	Ots09	55.78
Ot035869_Ots09p	Ots09	55.78
Ot041409_Ots09p	Ots09	55.78
Ot041733_Ots09p	Ots09	55.78
Ot046071_Ots09p	Ots09	55.78
Ot048969_Ots09p	Ots09	55.78
Ot050955_Ots09p	Ots09	55.78
Ot019450*	Ots09	55.78
Ot003688_Ots09p	Ots09	57.4
Ot004981_Ots09p	Ots09	62.42
Ot012295_Ots09p	Ots09	62.42
Ot034055_Ots09p	Ots09	62.42
Ot035329_Ots09p	Ots09	62.42
Ot036748_Ots09p	Ots09	62.42
Ot040921_Ots09p	Ots09	62.42
Ot014974*	Ots09	62.42
Ot031368*	Ots09	62.42
Ot053707*	Ots09	62.42
Ot046636_Ots09p	Ots09	70.87
Ot053615_Ots09p	Ots09	70.87
Ot008952*	Ots09	70.87
Ot014049_Ots09p	Ots09	74.38
Ot011072_Ots09p	Ots09	80.06
Ot021663*	Ots09	80.06
Ot031134*	Ots09	80.06
Ot001366_Ots09p	Ots09	83.96
Ot004180_Ots09p	Ots09	83.96
Ot016654_Ots09p	Ots09	83.96
Ot020350_Ots09p	Ots09	83.96
Ot018217*	Ots09	83.96
Ot031132_Ots09p	Ots09	86.06
Ot010853_Ots09p	Ots09	88.15
Ot034304_Ots09p	Ots09	88.16
Ot019945_Ots09p	Ots09	88.6
Ot028211_Ots09p	Ots09	88.6
Ot027412_Ots09p	Ots09	90.77
Ot028006_Ots09p	Ots09	92.85
Ot014709_Ots09p	Ots09	95.83
Ot020598_Ots09p	Ots09	95.83
Ot000996*	Ots09	95.83
Ot031753*	Ots09	95.83
Ot001559_Ots09c	Ots09	102.1
Ot007334_Ots09c	Ots09	102.1
Ot017253_Ots09c	Ots09	102.1
Ot032700_Ots09c	Ots09	102.1
Ot039608_Ots09c	Ots09	102.1
Ot052632_Ots09c	Ots09	102.1
Ot055766_Ots09c	Ots09	102.1
Ot037969_Ots09c	Ots09	104.28
Ot012526_Ots09c	Ots09	106.45
Ot037446_Ots09c	Ots09	106.45
Ot049214_Ots09q	Ots09	112.01
Ot034516_Ots09q	Ots09	119.59
Ot035741_Ots09q	Ots09	121.26
Ot043007_Ots09q	Ots09	121.26
Ot038220_Ots09q	Ots09	122.64
Ot040068_Ots09q	Ots09	122.64
Ot032019*	Ots09	122.64
Ot037087_Ots09q	Ots09	123.46
Ot039028_Ots09q	Ots09	123.46
Ot053418_Ots09q	Ots09	123.46
Ot049950_Ots09q	Ots09	124.69
Ot051535_Ots09q	Ots09	126.79
Ot000398_Ots09q	Ots09	128.88
Ot002797_Ots09q	Ots09	128.88
Ot004367_Ots09q	Ots09	128.88
Ot014170_Ots09q	Ots09	130.6
Ot006180_Ots09q	Ots09	132.22
Ot019519_Ots09q	Ots09	132.22
Ot038085_Ots09q	Ots09	132.22
Ot045862*	Ots09	132.22
Ot048376*	Ots09	132.22
Ot047807_Ots09q	Ots09	134.59
Ot038373_Ots09q	Ots09	138.83
Ot054646_Ots09q	Ots09	139.11
Ot006655_Ots09q	Ots09	140.87
Ot019616_Ots09q	Ots09	140.87
Ot013732_Ots09q	Ots09	146.61
Ot032204_Ots09q	Ots09	146.61
Ot037380_Ots09q	Ots09	149.38
Ot046266_Ots09q	Ots09	149.38
Ot025465_Ots09q	Ots09	149.68
Ot005411_Ots09q	Ots09	151.11
Ot008109_Ots09q	Ots09	151.11
Ot016623_Ots09q	Ots09	151.11
Ot026089_Ots09q	Ots09	151.11
Ot029157_Ots09q	Ots09	156.36
Ot045149_Ots09q	Ots09	156.37
Ot048445_Ots09q	Ots09	156.37
Ot055817_Ots09q	Ots09	156.37
Ot014006_Ots09q	Ots09	160.51
Ot041707_Ots09q	Ots09	162.69
Ot007325_Ots09q	Ots09	178.42
Ot008972_Ots10p	Ots10	0
Ot027353_Ots10p	Ots10	0
Ot028128_Ots10p	Ots10	0
Ot050034_Ots10p	Ots10	0
Ot005221_Ots10p	Ots10	3.43
Ot017769_Ots10p	Ots10	3.43
Ot041554_Ots10p	Ots10	3.43
Ot013050*	Ots10	3.43
Ot005623_Ots10p	Ots10	4.13
Ot012794_Ots10p	Ots10	4.13
Ot036777_Ots10p	Ots10	4.13
Ot052956*	Ots10	4.13
Ot037872_Ots10p	Ots10	5.22
Ot000568_Ots10p	Ots10	5.55
Ot017981*	Ots10	5.55
Ot013400_Ots10p	Ots10	12.27
Ot022468*	Ots10	12.27
Ot032940*	Ots10	12.27
Ot007978_Ots10p	Ots10	16.57
Ot028823_Ots10p	Ots10	16.57
Ot038184_Ots10p	Ots10	16.57
Ot043047_Ots10p	Ots10	16.57
Ot002811_Ots10p	Ots10	18.66
Ot033730_Ots10p	Ots10	18.66
Ot042273_Ots10p	Ots10	18.66
Ot030131_Ots10p	Ots10	19.74
Ot049131_Ots10p	Ots10	19.74
Ot021012_Ots10p	Ots10	21.32
Ot013068_Ots10p	Ots10	28.81
Ot014405_Ots10p	Ots10	28.81
Ot019488_Ots10p	Ots10	28.81
Ot034488_Ots10p	Ots10	31.04
Ot052954_Ots10p	Ots10	31.04
Ot022548_Ots10p	Ots10	41.11
Ot034090_Ots10p	Ots10	47.83
Ot015093_Ots10p	Ots10	56.62
Ot014419_Ots10p	Ots10	58.74
Ot019910_Ots10p	Ots10	58.74
Ot031888_Ots10p	Ots10	58.74
Ot041785_Ots10p	Ots10	58.74
Ot049602_Ots10p	Ots10	58.74
Ot051859_Ots10p	Ots10	58.74
Ot038819_Ots10p	Ots10	60.2
Ot044025_Ots10p	Ots10	60.2
Ot003235_Ots10p	Ots10	62.04
Ot039385_Ots10p	Ots10	62.04
Ot042549_Ots10p	Ots10	62.04
Ot047340_Ots10p	Ots10	62.04
Ot007134_Ots10c	Ots10	64.95
Ot011094_Ots10c	Ots10	64.95
Ot018057_Ots10c	Ots10	64.95
Ot028840_Ots10c	Ots10	64.95
Ot030440_Ots10c	Ots10	64.95
Ot044279_Ots10c	Ots10	64.95
Ot050937_Ots10c	Ots10	64.95
[truncated: 7,111 more rows]

## Sheet: S4. Genotypes
Table S4. Genotypes at 9108 loci for the 465 individuals analyzed in this study. Missing genotypes were subsequently imputed using fastPhase, because Random Forest cannot accommodate missing values.
Individual	Ot000003_IOts12	Ot000010_Ots20q	Ot000019	Ot000020	Ot000023	Ot000032_Ots07q	Ot000034_Ots03p	Ot000040_Ots18q	Ot000042_Ots02p	Ot000048_Ots04q	Ot000053	Ot000058	Ot000063_Ots07q	Ot000065	Ot000067_Ots22c	Ot000069_Ots02q	Ot000074_Ots05q	Ot000077	Ot000083_Ots22c	Ot000097_Ots06p	Ot000108	Ot000117	Ot000121	Ot000134	Ot000136	Ot000144	Ot000156_Ots04p	Ot000158_IOts12	Ot000161_IOts26	Ot000164_IOts09	Ot000168_Ots20q	Ot000171_IOts17	Ot000175_Ots06c	Ot000189	Ot000193_Ots14q	Ot000198_Ots30q	Ot000211	Ot000212_Ots06q	Ot000220	Ot000221	Ot000223	Ot000225_Ots14c	Ot000229	Ot000230	Ot000231	Ot000234_Ots30q	Ot000238_Ots05q	Ot000246_Ots12p	Ot000260_Ots15q
98EZ0004_unmarkedF	202	101	0	102	102	101	202	102	102	101	101	202	102	0	101	101	101	101	202	102	202	101	202	101	202	0	102	101	101	202	101	101	101	202	102	101	101	101	102	202	102	202	202	102	101	202	101	102	202
98EZ0012_unmarkedF	202	101	101	102	202	101	202	102	101	101	202	102	102	102	102	101	101	101	102	102	202	101	202	102	202	101	102	101	101	202	102	101	202	102	101	101	0	101	101	202	202	102	202	102	101	102	101	202	202
98EZ0024_unmarkedF	0	101	0	102	202	101	202	202	0	101	101	102	202	0	101	101	102	0	202	101	202	101	0	101	202	0	202	101	102	202	0	101	0	102	0	101	202	0	101	202	202	0	202	0	101	202	101	202	202
98EZ0028_unmarkedF	202	101	101	102	202	102	102	202	202	101	101	202	102	101	102	101	101	101	101	101	202	101	202	101	202	101	101	101	101	202	0	101	102	0	102	101	101	101	101	202	102	102	202	202	101	202	101	202	202
98EZ0032_unmarkedF	202	0	0	0	0	101	101	102	202	101	101	202	202	0	101	101	101	101	202	102	202	0	202	101	202	101	102	101	101	202	0	101	102	102	0	101	101	0	0	0	101	0	202	0	202	202	101	102	202
98EZ0044_unmarkedF	202	101	101	0	202	0	202	102	101	101	102	102	202	0	101	101	102	101	202	102	202	101	202	101	0	101	202	101	0	202	101	102	101	202	102	102	101	202	102	202	202	0	0	202	0	102	102	202	202
98EZ0056_unmarkedF	202	101	0	0	202	101	202	102	0	101	101	202	102	101	102	0	0	101	202	101	202	101	0	101	202	0	202	101	101	202	101	101	102	101	101	101	0	0	0	202	102	0	202	101	101	102	101	202	202
98EZ0068_unmarkedF	102	101	101	102	102	102	102	102	102	101	101	202	102	102	101	102	102	101	202	102	102	102	202	101	202	101	102	101	101	202	101	102	102	202	102	101	101	102	101	202	102	102	202	101	102	102	102	202	202
98EZ0072_unmarkedF	202	101	102	202	202	101	102	102	102	101	101	202	102	101	101	101	0	101	202	102	202	101	202	101	202	101	102	101	101	202	101	101	102	202	101	101	101	102	101	202	202	202	102	101	101	102	101	202	202
98EZ0078_unmarkedF	202	101	101	102	102	102	202	202	102	101	101	202	102	101	101	101	101	101	202	102	202	101	202	101	202	101	202	101	101	102	102	101	102	102	101	101	101	102	101	202	102	102	202	102	101	202	101	202	202
98EZ0083_unmarkedF	202	102	102	102	202	102	202	102	102	101	102	102	102	101	102	101	102	101	202	102	202	102	202	101	102	101	202	102	101	202	101	101	101	102	102	101	101	102	101	202	102	102	102	102	101	102	102	202	202
98EZ0084_unmarkedF	102	101	101	202	202	101	0	0	102	101	202	202	101	102	101	101	202	101	202	101	202	102	202	101	202	101	101	101	101	202	101	101	101	102	102	101	101	102	101	202	102	202	202	202	101	102	101	102	102
98EZ0088_unmarkedF	102	102	101	102	102	102	202	102	102	101	101	202	101	102	101	101	101	101	202	202	102	102	202	102	202	101	101	101	101	202	101	101	102	102	102	101	101	202	101	202	102	101	202	101	101	102	102	202	202
98EZ0104_unmarkedF	202	101	101	0	102	102	0	102	102	101	101	202	102	101	101	102	101	101	202	102	202	102	202	101	202	101	102	101	101	202	101	101	102	102	102	101	101	102	101	202	102	101	102	102	101	102	101	202	202
98EZ0105_unmarkedF	202	101	102	102	202	102	202	202	101	101	102	202	202	101	102	101	101	101	202	102	202	101	202	102	202	0	102	102	101	202	101	102	101	102	102	101	101	102	101	202	102	102	202	102	101	202	102	202	202
98EZ0112_unmarkedF	202	101	102	202	202	102	202	102	102	101	102	102	102	101	102	101	101	101	202	102	102	102	202	101	202	101	102	101	101	202	101	102	101	101	101	101	101	102	101	202	102	102	202	102	101	102	101	102	202
98EZ0116_unmarkedF	202	0	101	102	202	102	102	102	102	101	101	202	202	101	102	101	101	101	202	102	202	102	202	101	202	101	102	101	101	202	101	101	101	101	101	101	101	101	101	202	102	102	202	101	101	102	101	102	202
98EZ0121_unmarkedF	202	101	0	102	202	102	202	101	101	101	101	102	101	101	101	101	101	101	102	101	202	0	202	101	202	0	101	101	101	202	101	101	101	202	101	101	101	101	0	202	102	101	202	101	101	101	101	102	202
98EZ0124_unmarkedF	202	101	101	102	202	101	101	202	102	101	102	202	102	0	102	101	102	101	202	202	202	101	202	101	202	101	102	101	101	202	102	101	202	102	101	101	101	101	0	202	202	202	202	101	101	102	101	202	202
98EZ0126_unmarkedF	102	102	101	102	102	101	102	102	101	101	102	202	202	102	101	101	101	101	202	102	202	102	202	101	202	101	202	101	101	202	101	102	101	102	102	101	101	101	101	202	101	202	202	202	101	202	102	102	202
98EZ0128_unmarkedF	202	101	101	102	202	101	0	101	102	0	101	202	101	0	101	101	101	101	202	101	202	101	202	101	202	101	202	101	101	202	101	0	102	202	0	0	101	101	0	202	202	202	0	0	101	202	101	202	202
98EZ0132_unmarkedF	202	102	101	202	202	0	202	202	0	101	102	202	102	101	101	101	102	101	102	102	202	102	202	101	202	101	202	101	102	202	101	102	202	0	101	101	101	0	0	202	202	0	202	202	0	101	101	202	202
98EZ0133_unmarkedF	0	101	0	102	202	102	0	202	202	101	101	202	202	101	0	101	0	101	202	102	0	101	202	0	202	0	102	101	101	0	101	101	101	101	101	101	0	101	0	0	202	0	202	202	101	202	101	202	102
98EZ0136_unmarkedF	202	0	0	202	202	101	0	202	0	0	101	202	102	101	101	101	101	101	202	101	202	101	202	0	202	101	101	101	0	202	0	101	101	202	102	101	0	0	101	202	0	0	202	102	0	202	0	202	0
98EZ0138_unmarkedF	202	0	0	0	0	101	0	0	0	101	102	202	101	101	101	101	101	101	202	101	202	101	0	101	202	101	202	101	101	0	101	0	101	202	101	0	0	0	101	0	102	101	202	0	101	202	101	202	0
98EZ0140_unmarkedF	202	101	101	202	101	102	0	202	202	101	101	202	101	101	101	101	101	101	0	101	202	101	202	101	202	101	202	101	101	202	101	101	101	102	102	101	101	101	101	202	102	202	102	0	101	102	101	102	202
98EZ0144_unmarkedF	0	101	202	102	202	101	202	101	202	0	101	202	202	101	101	0	0	101	0	0	202	101	0	101	202	101	0	0	0	202	202	101	101	202	202	101	101	0	101	202	102	0	0	0	101	202	101	102	202
98EZ0148_unmarkedF	0	101	0	202	202	0	101	102	0	101	101	0	101	0	0	101	102	0	102	102	202	102	0	0	202	101	0	0	101	202	101	101	102	202	0	0	101	0	0	202	0	102	0	0	101	101	0	202	202
98EZ0156_unmarkedF	202	101	0	202	202	101	202	202	102	101	202	202	101	101	101	101	101	101	202	101	202	101	0	101	202	0	102	102	101	202	0	101	102	202	101	102	101	0	101	0	202	202	202	202	101	202	101	202	101
98EZ0161_unmarkedF	202	101	101	0	202	101	102	101	101	101	0	202	101	101	101	101	202	101	102	101	0	101	0	101	202	101	102	101	101	202	101	101	102	202	102	102	101	101	101	202	102	101	202	202	101	101	101	202	202
98EZ0169_unmarkedF	202	101	0	0	0	101	101	0	202	101	101	202	0	0	101	101	202	101	202	202	202	101	0	101	202	101	0	101	101	202	101	101	0	0	102	0	0	101	0	202	202	101	0	102	101	102	0	0	102
98EZ0173_unmarkedF	202	101	101	202	202	101	202	202	102	101	202	202	202	101	101	101	101	101	202	102	202	101	202	101	202	101	202	101	101	202	102	101	101	102	202	101	101	102	101	102	202	202	202	202	101	202	101	202	202
98EZ0181_unmarkedF	202	101	101	102	202	102	102	102	101	101	101	202	202	102	101	101	102	101	202	102	202	101	0	101	202	101	101	101	101	202	101	101	101	102	102	101	101	102	101	202	202	202	202	102	102	202	102	202	202
98EZ0185_unmarkedF	202	101	101	202	202	101	202	102	102	101	101	202	101	102	101	102	101	101	0	101	202	101	0	101	202	101	101	101	0	202	102	101	202	202	202	102	101	101	101	202	102	102	0	202	101	102	101	102	202
98EZ0197_unmarkedF	202	101	101	202	202	102	202	102	102	101	101	0	102	101	101	101	101	101	202	101	202	101	202	101	202	0	202	102	101	202	101	101	102	101	102	101	101	102	101	202	102	202	202	0	102	0	102	202	202
98EZ0200_unmarkedF	202	101	101	0	202	102	202	202	202	101	101	202	102	101	101	101	102	101	202	101	202	101	202	101	202	101	102	101	101	202	101	101	102	202	102	101	101	102	102	202	102	102	202	202	101	102	102	202	202
98EZ0212_unmarkedM	202	0	0	202	202	102	202	102	101	101	101	202	202	0	101	0	0	101	0	101	102	101	202	101	202	101	0	101	101	202	101	101	102	202	101	101	0	0	101	202	102	202	202	102	101	102	101	102	202
98EZ0213_unmarkedM	202	101	102	102	102	101	202	102	101	101	102	202	102	101	102	101	102	101	102	102	202	101	202	101	202	101	102	101	101	202	102	101	101	202	102	101	101	102	101	202	202	102	202	102	101	102	101	202	202
98EZ0222_unmarkedM	202	101	101	202	202	102	202	202	101	101	101	202	202	102	101	101	101	101	202	101	202	101	202	101	202	101	202	101	101	202	101	101	101	202	101	101	101	202	101	202	102	202	202	102	102	202	101	102	202
98EZ0223_unmarkedM	202	102	101	102	202	101	202	101	101	101	101	202	102	101	102	101	101	101	202	102	202	101	202	102	202	101	202	101	101	202	101	101	102	202	202	101	101	102	102	202	102	202	202	102	101	202	101	202	202
98EZ0229_unmarkedM	202	101	101	102	202	102	202	202	101	101	101	102	102	101	101	101	101	101	202	102	102	102	102	101	202	101	102	101	101	102	101	101	101	102	102	101	101	102	101	202	102	102	202	102	101	202	101	102	202
98EZ0231_unmarkedM	202	102	101	102	202	102	102	102	102	101	101	202	102	101	101	101	101	101	202	102	202	102	202	101	102	101	102	101	101	202	101	101	102	202	102	102	101	102	101	202	202	102	102	102	101	102	101	102	202
98EZ0236_unmarkedM	202	101	0	202	202	0	0	0	101	101	0	102	202	0	101	101	102	0	202	102	202	102	202	101	202	0	101	101	101	0	101	101	101	0	202	101	101	0	0	0	0	202	202	202	0	202	0	202	202
98EZ0239_unmarkedM	102	101	0	0	202	102	0	101	102	101	102	202	101	101	101	101	0	101	102	0	202	102	0	102	202	102	202	101	101	202	101	102	102	202	102	102	101	101	0	0	102	0	202	202	101	102	102	0	202
98EZ0242_unmarkedM	202	101	101	202	0	101	102	101	101	101	101	202	202	0	102	101	101	101	202	102	0	101	0	101	202	101	102	101	101	202	0	102	101	202	202	101	101	101	101	0	101	0	202	102	0	202	0	202	202
98EZ0245_unmarkedM	202	101	101	102	202	101	202	0	101	101	202	202	101	0	101	101	102	101	202	101	202	102	202	101	202	0	102	0	101	202	101	0	101	102	0	101	101	101	102	202	0	202	202	202	101	202	101	0	202
98EZ0249_unmarkedM	202	101	0	102	0	0	202	102	0	101	102	0	202	0	101	0	101	101	202	101	0	101	0	101	0	0	202	101	101	202	101	102	0	102	0	102	101	0	102	0	102	102	202	202	0	102	102	0	202
98EZ0250_unmarkedM	202	202	101	202	202	101	101	102	0	101	202	202	102	0	102	0	101	101	202	101	0	101	0	101	202	101	102	101	101	202	0	101	102	102	0	101	101	0	0	202	202	202	202	101	101	0	101	102	202
98EZ0260_unmarkedM	202	101	101	202	202	0	202	202	102	101	101	102	102	101	101	0	102	101	102	102	202	101	0	101	0	101	102	101	101	202	0	0	102	202	202	101	101	0	101	0	202	202	202	102	101	102	101	202	202
98EZ0273_unmarkedM	102	101	101	102	202	0	202	102	101	101	101	202	102	101	101	101	101	101	202	0	202	101	202	101	202	101	202	102	101	202	101	0	102	0	102	101	101	0	102	202	102	202	202	102	0	101	0	202	202
98EZ0302_unmarkedM	202	101	101	202	202	102	102	102	202	101	102	102	101	101	102	101	101	101	202	102	202	101	202	101	202	101	202	101	101	202	101	102	102	102	102	101	101	202	0	202	102	102	102	202	102	202	202	0	202
98EZ0303_unmarkedM	202	101	101	0	202	102	102	202	101	101	102	202	101	0	101	101	101	101	202	101	202	101	0	101	102	0	102	101	101	202	101	101	102	102	101	101	101	102	101	202	202	202	202	101	101	102	102	202	202
98EZ0311_unmarkedM	202	0	0	102	202	101	202	101	102	101	102	202	202	101	101	101	101	101	202	101	202	102	0	101	202	0	202	102	101	202	0	101	101	202	101	101	102	102	101	202	102	102	202	101	101	102	101	202	202
98EZ0321_unmarkedM	202	102	102	102	202	101	102	202	102	101	101	202	102	101	102	101	102	101	202	102	202	202	202	102	202	101	101	102	101	202	101	102	101	101	102	101	101	101	101	202	102	102	202	202	101	202	102	202	202
98EZ0323_unmarkedM	202	0	101	0	202	101	202	102	0	101	101	0	101	0	0	0	0	0	102	102	202	0	202	101	202	0	102	0	101	202	0	101	0	202	102	101	0	0	101	0	202	202	202	101	101	202	0	202	202
98EZ0328_unmarkedM	202	101	101	102	202	101	202	202	102	101	101	202	101	101	101	102	101	101	202	101	202	101	102	101	202	101	0	101	101	202	101	101	101	202	101	101	101	202	0	202	202	202	202	202	101	102	0	102	202
98EZ0334_unmarkedM	202	101	102	102	202	101	102	202	202	101	101	202	101	102	101	101	0	101	202	101	202	102	202	101	202	101	202	101	101	202	102	102	102	202	202	101	101	202	101	202	202	202	202	102	101	202	101	102	101
98EZ0340_unmarkedM	202	102	101	202	202	101	202	101	202	101	101	202	202	101	101	101	101	101	102	101	202	102	202	102	202	102	102	101	101	202	102	101	101	102	202	101	101	102	101	202	102	202	202	102	101	202	102	202	202
98EZ0344_unmarkedM	0	101	102	202	202	101	102	102	101	101	101	202	102	102	101	101	0	101	202	102	202	102	202	102	202	101	102	101	101	202	101	101	101	102	102	101	101	0	0	202	102	102	102	102	101	102	101	202	202
02KA006_unmarkedF	202	101	101	102	202	101	202	102	202	101	101	202	102	0	101	101	101	101	202	101	202	102	0	101	202	101	102	101	101	202	101	101	101	202	202	101	101	0	101	102	202	102	202	101	101	202	0	102	102
02KA018_unmarkedF	202	101	101	102	202	101	202	202	202	101	101	202	101	101	101	101	101	101	202	102	202	101	202	101	202	101	202	101	101	202	102	101	101	202	102	101	101	101	101	202	102	202	102	202	101	102	101	202	202
02KA020_unmarkedF	202	0	0	0	202	101	102	102	202	101	102	202	102	0	101	101	101	101	0	101	202	101	0	101	202	0	102	101	101	202	101	0	101	101	101	101	0	202	0	0	102	202	202	0	0	101	202	0	202
02KA025_unmarkedF	202	102	0	202	202	101	202	102	101	101	102	202	102	0	101	101	102	0	102	102	202	101	202	101	202	101	102	101	101	202	0	101	102	0	0	0	0	0	101	202	102	0	202	0	101	102	0	102	202
02KA026_unmarkedF	202	102	101	102	202	101	202	102	202	101	102	202	102	101	102	101	102	101	202	102	202	102	202	101	202	101	102	102	101	202	101	101	102	202	102	102	101	102	101	202	202	202	202	102	101	102	102	202	202
02KA060_unmarkedF	202	101	101	102	202	101	202	101	101	102	101	202	101	101	101	101	102	101	202	102	202	101	202	102	202	101	102	101	101	202	101	101	101	202	102	101	101	102	101	202	102	102	202	102	101	202	102	202	202
02KA100_unmarkedF	202	101	101	102	202	102	102	202	102	101	102	102	102	101	101	101	102	101	202	101	202	101	202	101	202	101	102	101	101	202	102	101	101	202	102	101	101	102	101	202	102	102	202	102	101	102	101	202	202
02KA105_unmarkedF	102	102	101	202	202	102	202	101	202	101	101	202	102	101	0	101	101	101	202	101	202	101	202	101	202	102	202	101	101	202	102	102	101	202	202	102	101	202	101	202	102	102	202	101	102	202	101	102	202
02KA121_unmarkedF	202	101	101	102	202	101	202	202	101	101	101	102	202	101	102	101	0	101	202	102	202	102	202	101	202	101	202	101	101	202	101	101	101	202	101	101	101	202	101	202	202	102	202	202	101	202	202	202	202
02KA125_unmarkedF	202	101	0	0	202	102	0	102	202	0	202	202	0	0	102	0	102	101	0	0	0	101	0	0	0	101	102	102	0	202	101	101	102	202	202	101	0	101	101	202	0	0	202	102	101	102	0	0	202
02KA135_unmarkedF	202	101	0	102	202	0	202	202	102	102	101	202	102	101	101	101	202	101	202	101	0	101	202	102	202	101	102	101	101	202	102	101	101	202	101	101	101	202	101	202	202	202	202	202	101	202	101	202	202
02KA136_unmarkedF	202	101	101	102	202	102	202	102	102	101	101	202	101	101	101	101	102	102	202	102	202	101	202	101	202	0	202	101	101	202	0	101	101	102	202	101	101	101	101	202	202	202	202	102	101	101	101	0	202
02KA159_unmarkedF	202	101	202	0	0	0	202	202	0	0	0	202	202	101	0	0	202	101	0	0	0	0	202	0	202	101	101	0	101	202	101	0	101	202	102	0	101	0	0	0	202	0	202	202	101	0	101	0	202
02KA165_unmarkedF	202	101	101	202	202	101	202	102	102	101	101	202	101	101	101	101	102	101	202	101	202	0	202	101	202	101	102	101	101	202	102	101	101	0	0	101	101	0	101	202	102	102	202	102	102	202	101	101	202
02KA170_unmarkedF	202	101	101	0	202	101	0	102	202	101	102	202	102	101	0	102	102	101	0	102	202	101	0	101	102	101	202	101	101	202	101	101	101	0	102	101	102	0	101	0	102	0	202	101	0	102	101	0	102
02KA180_unmarkedF	202	0	0	102	202	101	202	102	102	101	102	202	202	101	101	101	101	101	202	102	202	101	202	101	102	202	202	101	0	102	0	101	102	202	101	101	101	202	102	202	102	102	202	102	0	102	101	102	202
02KA183_unmarkedF	202	101	102	102	202	102	202	202	102	101	102	202	102	101	102	101	102	101	102	102	202	101	202	101	202	101	202	102	101	202	102	101	101	202	102	101	101	101	101	202	202	102	202	102	102	202	101	202	102
02KA185_unmarkedF	202	0	0	202	202	101	0	102	0	101	0	102	101	101	0	0	0	102	0	202	202	102	102	101	202	101	102	0	101	102	0	0	0	202	101	101	101	202	101	202	101	0	0	102	101	102	101	0	202
02KA190_unmarkedF	202	0	0	202	202	101	202	102	101	101	101	202	101	0	101	101	102	101	0	102	202	101	202	101	202	101	102	101	101	102	101	101	101	202	0	101	101	0	101	202	102	0	202	0	101	0	101	202	202
02KA195_unmarkedF	0	102	0	0	202	102	101	202	202	101	102	202	101	101	0	101	101	101	102	102	202	101	0	102	202	0	102	0	101	202	0	101	0	101	202	101	202	102	0	202	202	102	0	0	0	202	102	102	202
02KA198_unmarkedF	202	101	102	102	202	102	202	102	102	101	101	202	101	102	101	101	101	101	202	101	202	102	102	101	202	101	202	101	101	202	101	101	101	202	102	101	101	101	101	202	202	202	102	202	101	102	101	202	202
02KA206_unmarkedF	202	101	102	102	202	102	202	102	101	101	102	202	202	101	101	101	102	101	202	101	202	202	202	101	202	101	202	101	101	202	101	102	202	102	101	101	101	101	101	202	202	202	202	102	101	202	102	202	202
02KA210_unmarkedF	202	101	101	0	202	102	101	202	101	101	101	202	202	101	101	101	102	102	202	101	202	101	202	101	202	101	202	101	102	202	101	202	101	101	202	101	102	0	101	202	102	202	202	202	101	101	101	202	202
02KA215_unmarkedF	202	101	101	102	202	101	202	102	102	101	101	102	102	0	101	101	102	101	202	102	202	102	0	101	202	0	102	101	202	202	101	101	102	102	202	101	102	102	101	0	202	202	202	102	101	102	101	202	202
02KA221_unmarkedF	202	0	0	102	202	0	202	102	102	101	102	202	102	0	102	101	101	101	202	101	202	101	202	101	202	101	202	101	101	102	101	101	101	102	0	101	101	0	101	202	0	0	202	0	101	202	102	202	202
02KA225_unmarkedF	202	101	101	102	202	101	202	102	202	101	101	202	102	101	101	101	101	101	102	101	0	101	0	101	202	101	102	101	101	202	101	101	101	102	101	102	101	102	101	202	102	102	202	102	101	202	101	0	202
02KA235_unmarkedF	202	101	101	0	202	0	202	102	0	102	0	102	202	0	101	101	202	101	202	101	202	102	102	101	202	101	0	101	0	202	101	101	102	102	102	101	101	102	102	0	202	102	202	102	101	0	102	0	202
02KA236_unmarkedF	202	0	0	102	202	101	202	101	101	0	102	202	202	101	101	0	0	101	202	101	202	101	0	101	202	0	102	101	101	202	102	102	101	0	202	0	101	101	101	202	202	202	202	101	101	102	0	102	202
02KA240_unmarkedF	202	101	101	102	202	0	202	101	101	102	101	202	101	0	102	101	202	101	202	101	0	101	202	101	202	0	202	101	101	202	101	101	101	202	102	202	101	0	0	202	202	0	202	202	101	102	102	0	202
02KA264_unmarkedF	0	202	0	202	202	101	102	0	0	101	102	102	101	101	101	101	0	0	102	102	0	0	202	0	202	0	0	101	101	202	0	0	101	101	0	101	101	101	101	0	0	0	202	0	101	202	101	0	202
02KA274_unmarkedF	202	101	101	102	202	102	202	101	102	101	101	202	102	101	101	101	102	101	202	101	202	101	202	101	202	101	102	101	101	202	101	101	101	202	102	101	101	102	102	202	202	102	202	102	101	202	101	102	202
02KA289_unmarkedF	202	101	101	0	202	101	202	102	202	101	0	202	101	0	101	101	101	101	0	101	202	101	202	101	202	101	102	101	101	202	101	101	0	0	102	102	0	101	101	0	202	0	202	102	0	102	102	102	202
02KA302_unmarkedM	202	0	0	0	202	102	0	0	101	101	101	202	102	0	101	101	101	101	102	102	202	0	0	101	202	101	102	101	101	202	101	101	101	0	202	101	101	0	0	202	202	0	202	0	101	202	101	202	202
02KA307_unmarkedM	0	0	0	0	202	101	101	202	101	101	101	202	101	0	101	101	101	101	102	102	0	101	102	101	202	101	102	101	101	202	101	101	101	101	0	101	0	101	101	202	102	102	0	101	101	202	101	202	202
02KA310_unmarkedM	0	0	102	0	0	101	202	202	101	0	0	0	102	0	101	0	0	101	202	101	202	101	0	0	202	101	102	0	101	202	101	101	202	102	0	101	101	101	101	202	202	101	0	0	0	202	0	0	0
02KA320_unmarkedM	202	101	102	102	202	101	202	202	101	101	102	202	202	101	101	102	102	101	102	102	102	101	202	102	202	101	102	101	102	202	101	101	101	102	102	101	101	101	101	202	202	101	202	102	101	102	102	202	202
02KA351_unmarkedM	202	102	101	102	202	101	202	202	202	101	102	202	102	101	101	101	101	101	202	102	202	101	202	101	202	102	202	101	101	202	101	101	102	202	101	101	101	101	101	202	102	102	202	102	101	102	101	202	202
02KA352_unmarkedM	202	101	101	102	202	101	102	101	102	101	101	202	102	101	102	101	101	101	202	101	202	101	202	101	202	101	202	102	101	102	101	101	101	102	102	101	101	102	101	202	102	102	202	202	101	102	101	102	202
02KA358_unmarkedM	202	0	101	0	0	202	0	102	0	101	101	202	101	101	0	0	0	0	202	102	0	0	202	0	202	101	101	101	0	202	0	101	101	202	101	101	101	0	101	202	102	102	202	102	202	101	202	202	202
02KA360_unmarkedM	202	0	101	102	202	101	0	202	101	101	102	202	102	101	101	101	102	101	202	102	0	102	0	101	202	101	102	101	101	202	101	101	101	102	101	101	101	102	101	202	202	0	0	102	101	102	101	0	202
02KA361_unmarkedM	102	101	101	102	202	102	0	102	0	101	102	202	102	0	101	0	102	101	202	101	202	101	0	101	202	101	0	101	101	202	101	101	101	102	102	101	101	101	101	202	202	202	202	202	102	202	101	101	202
02KA363_unmarkedM	202	101	0	102	0	202	102	102	102	101	102	202	0	0	101	0	101	0	202	102	0	102	0	0	202	101	202	0	101	202	101	0	101	0	0	101	101	101	101	0	202	202	0	202	0	202	102	0	0
02KA364_unmarkedM	202	102	101	102	202	101	202	202	102	101	101	102	101	101	101	101	101	102	202	101	102	101	202	101	202	101	102	101	101	202	101	101	202	202	101	101	101	102	101	202	202	202	202	101	101	202	101	202	202
02KA366_unmarkedM	202	101	0	102	202	101	0	202	101	0	101	202	101	0	0	0	101	0	0	101	0	101	202	101	202	0	202	101	101	202	101	101	101	202	202	0	101	0	101	0	202	101	202	0	102	202	101	0	202
02KA378_unmarkedM	202	0	101	102	202	102	0	0	101	101	102	202	0	0	101	102	101	101	202	101	0	101	202	102	202	102	102	101	102	202	101	101	202	202	102	0	0	101	101	202	202	102	202	102	101	0	102	202	0
02KA396_unmarkedM	102	101	101	0	202	101	0	102	102	101	202	202	102	101	101	101	102	101	102	202	202	101	102	101	102	101	102	101	101	202	101	101	102	202	202	101	101	202	101	202	202	102	0	202	101	102	101	0	202
02KA400_unmarkedM	202	0	101	102	0	101	0	102	102	101	202	202	202	101	0	101	0	101	202	102	0	202	202	101	202	0	102	101	101	202	101	101	101	102	202	101	101	101	101	202	0	102	0	102	101	101	102	202	0
02KA407_unmarkedM	202	101	101	102	202	101	202	202	202	101	102	202	102	101	101	101	101	101	202	101	202	101	202	101	202	101	102	102	101	202	102	101	101	202	202	101	101	102	101	202	202	202	202	102	101	202	101	202	202
02KA424_unmarkedJ	202	0	0	0	0	101	202	202	101	101	101	202	102	101	101	101	102	0	202	101	202	101	102	101	202	101	0	101	101	102	101	102	202	102	102	101	101	101	0	202	202	0	202	202	0	102	101	102	202
02KA434_unmarkedM	202	0	101	102	202	101	202	101	202	101	101	202	202	101	101	101	101	101	202	101	202	101	202	101	202	101	202	101	102	202	101	101	0	202	101	101	101	102	101	0	202	202	202	102	101	202	101	202	202
02KA443_unmarkedM	202	101	101	202	202	101	202	102	202	101	102	102	102	101	101	101	101	101	202	102	202	101	202	101	202	102	102	101	101	202	102	101	102	102	102	102	101	102	101	202	101	202	202	202	101	102	101	202	202
02KA447_unmarkedM	0	0	0	0	202	101	102	0	202	101	101	202	102	101	101	101	101	101	102	101	202	101	202	0	202	101	102	101	101	202	101	101	101	202	101	101	101	202	0	0	101	0	202	0	102	102	101	202	202
02KA452_unmarkedM	0	101	101	0	202	0	202	202	101	101	102	0	102	101	101	101	101	101	202	102	202	102	202	101	202	0	101	102	101	202	101	101	101	202	101	101	101	101	101	202	202	102	0	101	101	202	101	0	202
02KA453_unmarkedM	202	0	101	102	202	101	202	101	102	102	202	102	202	101	101	101	102	101	202	102	202	202	202	101	202	101	102	101	0	102	101	101	102	102	0	101	101	202	102	202	102	101	202	101	102	202	101	202	202
02KA454_unmarkedM	202	101	101	202	202	101	202	202	202	102	101	202	101	101	101	102	102	102	202	101	202	101	202	101	102	101	202	101	101	202	101	101	101	202	0	101	101	102	101	202	202	102	202	102	101	202	101	102	202
02KA467_unmarkedM	202	101	102	0	0	101	0	102	102	101	102	202	101	101	101	101	101	0	202	101	202	101	202	101	202	101	102	101	101	202	101	101	102	202	102	102	0	0	101	0	202	102	202	102	0	202	102	202	0
02KA471_unmarkedJ	202	102	101	102	202	202	102	202	101	101	202	202	202	101	101	102	101	101	202	101	202	101	202	101	202	101	202	101	102	202	101	101	101	202	202	101	102	101	101	202	102	202	202	102	101	202	101	202	202
02KA477_unmarkedM	202	0	101	102	0	0	202	202	0	101	202	202	202	0	101	0	101	0	202	202	202	101	202	101	202	101	202	101	0	202	101	101	101	102	202	101	101	202	101	101	202	202	202	202	101	202	101	0	202
02KA483_unmarkedM	202	101	101	0	202	0	202	101	202	101	102	202	102	101	101	0	101	101	202	101	202	0	0	101	202	0	0	101	101	202	101	101	101	0	101	101	101	0	101	202	202	0	202	101	101	202	101	202	202
02KA559_unmarkedF	202	101	0	102	202	101	101	202	101	101	101	202	202	0	101	101	101	101	202	101	202	101	202	101	202	202	102	101	101	202	101	0	0	202	102	101	102	101	101	202	202	102	202	202	101	202	101	202	202
02KA009_hatcheryF	202	0	0	202	202	102	102	101	102	101	202	202	101	101	101	0	101	101	202	101	102	101	202	101	202	101	102	101	102	202	102	101	101	202	102	101	0	0	101	202	101	102	0	202	101	102	0	102	202
02KA014_hatcheryF	202	101	0	202	202	101	202	102	202	102	102	102	102	101	101	101	101	0	202	101	0	101	0	101	202	0	202	101	101	202	101	102	101	0	101	101	101	0	102	202	0	0	0	202	102	202	101	0	202
02KA016_hatcheryF	202	101	0	102	202	0	202	202	202	101	101	202	0	101	0	101	0	101	0	101	0	0	202	101	202	0	101	101	101	0	101	101	102	202	101	101	0	101	101	202	101	0	202	102	101	0	0	202	0
02KA033_hatcheryF	202	0	0	0	202	102	102	101	101	101	101	202	0	101	101	202	102	102	202	101	0	101	202	101	202	101	102	101	101	202	101	101	102	202	0	101	101	101	0	202	0	0	0	202	101	202	101	101	202
02KA034_hatcheryF	202	0	101	0	202	0	202	202	0	101	101	202	0	101	202	101	101	101	202	102	202	101	0	0	102	0	102	101	101	202	101	0	0	202	0	101	101	0	101	202	202	202	0	101	102	0	101	0	202
02KA050_hatcheryF	202	101	101	102	202	101	202	102	102	101	102	102	202	102	101	102	101	101	202	102	202	101	202	101	202	101	202	101	101	202	101	101	101	102	102	101	101	101	101	102	202	202	202	202	101	202	101	202	202
02KA053_hatcheryF	202	0	101	202	0	101	202	202	202	101	101	202	101	101	102	101	101	101	202	101	202	0	202	101	202	101	102	101	101	202	101	0	101	202	0	101	101	101	101	202	102	102	202	202	101	102	0	0	202
02KA054_hatcheryF	202	101	102	0	202	101	102	202	101	101	102	202	202	101	101	101	101	101	202	101	202	202	202	101	202	101	202	101	101	202	101	101	102	102	102	101	101	0	101	202	202	202	202	102	101	202	101	0	202
02KA079_hatcheryF	202	101	101	102	202	101	101	101	101	101	101	102	101	101	101	0	101	101	202	102	101	102	202	101	202	101	202	101	101	202	101	101	102	202	102	101	101	101	101	202	102	102	202	0	101	202	101	202	202
02KA080_hatcheryF	202	0	0	0	202	0	202	202	101	0	102	202	102	0	102	0	101	0	102	0	0	0	0	0	202	101	102	101	101	202	101	101	101	202	0	101	101	0	101	0	202	101	202	102	101	202	0	0	202
02KA081_hatcheryF	202	101	202	102	202	101	0	102	0	101	101	102	202	0	101	101	101	101	202	102	0	101	0	0	202	101	202	101	101	202	101	202	0	102	101	101	101	101	0	202	202	102	202	102	101	202	0	202	202
02KA082_hatcheryF	202	101	101	102	202	101	202	202	102	101	102	202	102	101	101	101	102	101	202	101	202	101	202	101	202	101	202	101	101	202	102	101	102	102	102	101	102	202	101	202	102	101	202	101	101	102	101	202	202
02KA083_hatcheryF	202	101	101	102	202	0	202	101	101	101	101	0	0	0	0	101	0	101	0	202	202	0	202	0	202	101	102	101	101	202	0	0	0	202	0	101	0	101	101	0	202	102	202	0	0	202	0	202	202
02KA085_hatcheryF	202	101	0	0	202	101	102	102	102	101	101	202	202	0	0	101	102	101	0	101	202	202	202	101	202	101	102	101	101	202	101	101	101	202	202	101	101	0	101	202	202	202	0	102	101	202	101	102	202
02KA086_hatcheryF	202	101	101	202	202	101	202	202	202	101	102	202	101	0	102	101	101	101	202	101	202	102	202	101	202	101	202	102	101	202	101	101	101	102	101	101	101	101	102	202	202	102	202	102	101	102	101	102	202
02KA088_hatcheryF	102	101	101	102	202	102	202	101	202	101	101	202	102	101	101	101	101	101	202	102	202	102	202	101	202	101	102	101	101	202	101	101	101	202	101	101	101	102	101	202	202	202	202	102	101	102	101	102	202
02KA089_hatcheryF	202	102	101	202	202	0	202	102	102	0	102	202	102	101	102	0	102	101	101	101	202	101	0	0	202	101	202	101	101	202	101	101	101	202	102	101	101	102	101	202	102	0	0	102	101	202	102	202	202
02KA091_hatcheryF	0	101	101	0	202	101	202	102	0	101	101	202	102	0	101	0	102	101	202	101	0	101	0	101	202	101	102	102	101	202	102	101	101	202	102	101	101	101	101	202	102	101	202	102	101	102	101	102	202
02KA144_hatcheryF	202	101	101	202	202	101	102	202	101	101	101	102	202	101	102	101	102	101	202	101	202	102	202	101	202	101	202	101	101	202	102	101	101	202	102	101	101	102	101	202	102	102	202	202	102	202	102	202	202
02KA145_hatcheryF	0	101	102	0	0	101	0	202	0	101	101	202	0	0	0	101	0	0	0	101	0	0	0	101	202	101	202	102	101	202	0	0	101	0	202	0	0	0	0	0	0	0	0	101	101	101	0	0	0
02KA147_hatcheryF	0	101	101	102	202	101	202	102	0	101	101	202	102	101	0	101	102	101	202	102	202	102	202	101	202	101	102	101	101	202	0	101	101	202	102	202	101	102	101	202	202	202	202	202	101	202	101	202	202
02KA149_hatcheryF	202	101	102	102	202	101	102	202	102	101	101	202	102	102	101	101	101	101	202	102	202	101	202	101	202	101	102	102	101	202	102	101	101	102	202	101	101	202	101	202	202	202	202	102	101	102	101	101	102
02KA150_hatcheryF	202	102	101	102	102	101	102	202	101	101	102	202	102	101	102	101	102	101	202	101	202	101	202	101	202	101	101	101	101	202	101	101	202	102	102	101	0	102	101	202	202	202	202	102	101	101	102	102	202
02KA245_hatcheryF	102	101	0	202	202	102	202	102	101	101	101	202	102	101	101	0	102	101	202	101	202	101	0	101	202	0	102	0	101	202	101	0	101	202	101	101	101	102	0	202	102	102	202	102	101	102	102	202	202
02KA247_hatcheryF	102	102	101	0	0	101	202	202	101	0	0	202	0	0	101	101	0	0	0	101	202	0	202	101	102	101	101	101	0	202	0	0	101	0	0	101	0	102	0	0	0	202	202	202	101	202	0	202	202
02KA248_hatcheryF	202	0	0	102	102	0	202	202	102	101	102	202	202	0	101	0	102	101	0	0	202	0	202	101	202	101	102	101	0	202	101	0	101	202	0	101	101	0	101	202	101	101	202	0	0	101	0	0	101
02KA249_hatcheryF	202	101	101	102	202	102	202	202	102	101	102	102	102	101	101	101	101	101	202	101	202	102	202	101	202	101	102	202	101	202	101	101	102	101	202	101	101	202	101	202	202	202	102	202	101	101	101	202	202
02KA250_hatcheryF	202	101	0	202	202	0	202	0	0	101	101	202	101	101	101	101	0	0	0	101	202	102	202	101	0	101	0	101	0	202	0	101	0	0	0	101	101	0	0	202	0	102	0	101	101	202	101	202	202
02KA251_hatcheryF	202	101	101	102	202	101	202	102	101	101	102	202	102	101	102	101	101	101	202	101	202	101	202	101	102	101	102	101	101	202	101	101	102	102	102	101	101	101	101	202	102	102	202	102	101	202	101	202	202
02KA253_hatcheryF	202	101	0	102	202	101	202	101	101	101	202	102	102	101	101	101	101	101	202	102	202	0	0	101	102	0	102	101	101	202	101	102	202	0	102	102	101	101	101	202	202	202	202	102	101	202	101	102	202
02KA254_hatcheryF	202	101	102	102	202	101	202	101	102	101	102	102	101	101	101	101	202	101	202	101	202	102	202	102	202	101	102	102	101	102	102	102	101	202	202	101	101	102	102	202	102	102	202	102	101	202	102	202	102
02KA257_hatcheryF	202	101	102	102	202	102	202	202	102	101	101	202	202	102	101	101	102	101	202	102	202	101	202	102	202	101	102	101	101	202	101	101	101	202	102	102	101	102	102	202	102	101	202	202	101	202	101	202	202
02KA259_hatcheryF	202	101	101	102	202	102	102	102	102	101	102	102	102	101	102	101	102	101	202	102	102	102	102	101	202	101	102	101	101	102	101	102	102	202	102	101	101	102	101	202	102	102	202	102	101	102	101	202	202
02KA262_hatcheryF	202	0	0	102	202	102	102	102	102	101	101	102	102	101	101	101	202	101	202	102	102	102	202	101	202	101	102	101	101	102	101	101	102	202	202	101	101	102	101	202	102	101	202	102	101	102	101	202	202
02KA313_hatcheryM	202	101	101	202	202	102	202	102	202	101	0	202	102	101	101	101	102	101	202	102	102	102	0	101	202	101	102	102	101	202	101	101	101	202	102	101	101	0	101	0	202	102	202	102	202	102	102	102	202
02KA323_hatcheryM	202	101	0	0	202	0	0	202	0	0	101	202	102	0	102	0	0	101	202	102	0	101	102	101	202	0	102	101	0	202	0	101	102	0	102	0	102	0	0	202	102	202	0	101	0	202	0	0	202
02KA341_hatcheryM	202	101	0	102	202	101	202	102	101	102	101	202	101	101	101	101	102	101	202	101	202	0	202	102	202	101	102	101	0	202	101	101	101	101	102	102	101	102	101	202	102	202	202	202	101	202	102	202	202
02KA342_hatcheryM	202	101	101	202	202	102	102	202	202	101	101	202	102	101	102	101	102	101	102	102	202	101	0	101	102	101	102	101	101	202	101	102	102	102	101	101	101	0	0	202	101	202	102	202	102	102	102	0	202
02KA343_hatcheryM	202	101	101	102	102	101	202	202	101	101	101	0	101	102	101	202	101	101	0	101	202	101	202	101	202	0	202	101	101	202	101	101	102	202	0	101	101	202	101	0	202	0	202	202	101	202	0	0	202
02KA345_hatcheryM	202	102	101	202	202	101	202	102	202	101	101	202	101	101	101	101	101	101	0	102	202	101	202	101	202	0	101	101	101	202	0	101	101	202	0	101	101	101	101	202	102	102	202	202	101	102	102	202	202
02KA349_hatcheryJ	102	101	102	202	202	101	102	102	202	101	101	202	202	101	101	0	202	101	202	101	202	101	202	101	202	101	202	101	101	102	101	0	102	202	202	101	101	101	101	202	202	0	202	102	101	101	101	202	202
02KA374_hatcheryM	202	0	101	0	202	101	202	0	101	101	101	202	101	101	101	101	101	0	102	102	0	0	202	102	202	0	102	101	0	202	101	101	101	202	0	0	101	202	101	0	0	102	102	101	101	202	0	0	202
02KA375_hatcheryM	202	101	102	102	202	102	102	102	102	102	101	202	102	101	102	101	202	101	202	102	202	102	202	101	202	101	102	101	101	202	102	101	101	102	102	102	101	102	102	202	202	102	202	102	101	102	102	202	202
02KA376_hatcheryM	102	101	101	202	202	101	202	102	202	101	102	202	102	101	101	101	102	101	102	102	202	102	202	102	202	101	102	101	101	202	101	101	101	202	101	101	101	101	101	202	202	101	202	202	101	102	101	202	202
02KA418_hatcheryJ	202	102	101	102	202	101	202	102	102	102	102	202	102	101	102	101	102	101	202	102	202	102	202	101	202	101	102	101	101	202	102	101	102	202	102	102	101	102	101	202	202	102	202	202	102	102	102	202	202
02KA428_hatcheryM	202	102	0	102	202	102	202	102	202	101	102	102	101	101	101	101	102	101	102	102	202	101	202	101	202	101	202	101	101	202	101	102	101	202	102	101	101	101	101	202	102	202	202	202	101	202	202	202	202
02KA429_hatcheryM	202	101	0	0	202	0	202	102	202	0	101	202	101	101	101	101	101	0	0	102	0	101	202	101	0	101	102	101	101	202	101	0	0	0	202	101	101	0	0	202	202	202	0	0	101	101	101	0	202
02KA430_hatcheryM	101	101	0	202	202	102	202	102	101	101	102	202	102	101	101	101	102	101	0	102	202	0	102	0	0	101	0	0	101	102	101	101	101	101	202	0	101	0	0	0	202	0	0	0	102	202	101	0	202
02KA431_hatcheryM	202	101	101	102	202	101	0	202	202	101	202	202	102	0	101	0	102	101	202	102	202	202	0	101	202	101	202	0	101	202	101	102	0	202	202	102	101	101	102	202	101	202	202	102	101	202	0	202	202
02KA432_hatcheryM	202	101	101	0	202	0	202	0	0	101	202	202	0	101	0	0	202	101	0	102	0	0	0	101	202	0	101	101	0	202	101	102	101	0	0	0	0	0	101	202	101	202	202	202	0	101	0	0	202
03EJ003_hatcheryF	102	101	101	102	202	101	202	102	101	101	102	202	102	101	101	101	102	101	102	101	202	101	202	102	202	101	202	102	101	202	101	102	101	101	102	101	101	202	101	202	102	202	202	102	101	102	102	202	202
03EJ024_hatcheryF	202	101	0	0	0	0	202	102	0	101	202	202	102	0	101	0	0	101	202	101	202	101	0	102	202	0	0	101	101	202	101	102	101	0	102	101	101	101	101	202	202	102	0	202	0	202	0	0	102
03EJ027_hatcheryF	202	101	101	0	202	101	202	202	0	101	101	202	101	101	101	101	102	0	202	101	202	101	202	101	202	101	102	101	101	202	101	101	101	102	101	101	101	0	101	202	202	0	202	202	101	202	0	202	202
03EJ033_hatcheryF	202	0	0	102	202	0	202	202	101	101	101	102	202	101	101	101	0	101	202	101	0	101	202	0	0	0	102	101	0	202	0	101	101	202	0	0	0	102	101	202	202	202	202	102	101	202	202	202	202
03EJ417_hatcheryM	0	101	0	0	202	0	202	0	0	0	101	202	202	202	0	101	101	101	202	101	202	202	0	101	202	0	101	0	101	202	0	0	102	202	0	101	101	0	0	202	202	102	0	202	101	0	0	101	0
06EV001_unmarkedF	102	101	101	102	202	101	102	102	101	102	101	202	101	101	101	101	102	101	202	102	102	202	202	101	202	101	102	101	102	202	101	101	101	102	101	101	101	102	101	202	102	102	102	102	101	101	101	202	202
06EV006_unmarkedF	202	101	102	202	202	101	202	102	101	101	102	202	102	101	101	101	101	101	102	101	102	102	202	101	202	101	202	101	101	102	102	101	101	202	102	101	101	102	101	202	102	202	202	102	101	102	101	102	202
06EV013_unmarkedF	202	101	101	202	202	101	202	102	0	101	102	202	102	102	0	101	0	101	202	102	202	102	0	101	202	0	202	101	102	202	101	101	101	202	102	0	101	202	202	0	202	102	0	101	101	202	0	202	202
06EV039_unmarkedF	202	101	101	0	202	101	202	0	102	101	102	202	102	102	101	101	102	101	202	102	202	101	202	101	202	101	102	101	101	202	101	101	101	202	101	101	101	101	101	202	202	102	102	202	101	102	102	202	202
06EV053_unmarkedF	202	0	0	202	202	102	102	101	102	102	101	202	102	0	0	0	0	0	102	102	202	102	0	102	202	101	101	101	101	202	101	101	0	0	0	101	101	102	0	202	0	101	202	0	0	102	0	202	202
06EV060_unmarkedF	202	101	101	202	202	101	102	102	102	101	101	102	102	101	202	101	101	101	102	102	202	101	202	101	202	101	102	101	101	202	101	101	101	202	102	101	101	101	101	202	102	102	202	202	101	202	102	202	202
06EV067_unmarkedF	202	101	101	0	202	102	102	0	0	101	101	202	102	101	101	0	102	101	202	101	0	101	202	101	102	101	102	0	0	202	101	101	0	102	102	101	101	0	102	0	102	102	202	202	102	102	0	102	202
06EV073_unmarkedM	202	0	101	202	202	101	202	101	102	101	102	202	101	101	101	101	101	102	202	102	202	101	202	101	202	101	102	101	101	202	101	101	101	202	102	101	101	101	0	202	102	102	202	202	101	102	102	102	202
06EV082_unmarkedM	202	102	101	202	202	202	202	102	202	101	101	202	102	101	101	101	202	101	202	101	202	101	202	101	202	101	102	101	102	202	101	101	101	102	102	101	101	102	101	202	102	102	202	102	101	202	0	202	202
06EV085_unmarkedF	202	101	0	102	202	101	202	102	102	101	101	102	101	102	102	202	102	101	102	102	202	102	202	102	202	101	102	101	101	202	101	101	101	202	102	101	101	102	101	202	202	102	202	202	101	202	202	202	102
06EV090_unmarkedM	202	101	202	202	102	0	202	102	102	101	101	202	202	101	101	0	0	101	202	102	202	102	0	102	202	101	202	101	101	202	101	101	101	202	101	101	101	202	101	202	202	102	0	102	101	202	0	102	202
06EV118_unmarkedF	202	101	101	0	202	102	102	102	0	0	101	202	102	101	101	0	0	101	202	101	0	102	0	101	202	101	202	101	101	202	102	101	102	102	102	102	101	101	101	202	102	102	202	202	102	202	102	202	202
06EV144_unmarkedF	202	101	101	202	202	101	102	202	202	101	101	202	0	0	101	101	102	101	202	101	0	101	202	101	202	101	202	101	0	202	102	101	101	202	102	101	101	202	101	202	102	102	202	202	101	202	101	101	0
06EV180_unmarkedM	202	101	101	0	0	101	102	202	0	101	0	202	202	0	102	101	0	101	202	101	0	0	0	101	202	101	202	101	101	202	0	0	101	0	0	0	101	101	0	202	202	0	0	0	101	202	0	102	0
06EV184_unmarkedF	202	0	101	202	202	101	0	0	202	101	102	202	202	101	101	0	0	101	0	102	202	101	202	101	202	101	101	101	0	202	101	101	101	0	102	0	101	0	101	202	202	0	202	0	0	101	101	0	202
06EV188_unmarkedF	202	101	101	102	202	101	102	102	101	101	101	202	102	101	101	101	101	101	202	102	202	101	102	101	202	102	202	101	101	202	101	101	101	202	102	101	101	102	102	202	102	102	202	202	101	102	202	202	202
06EV191_unmarkedM	202	102	0	202	202	101	202	0	101	101	101	202	102	101	102	101	101	101	202	101	202	101	202	101	202	101	202	101	0	202	101	101	101	202	202	101	101	101	101	202	202	202	202	202	101	102	101	202	202
06EV204_unmarkedF	102	101	102	102	202	101	202	101	202	101	202	202	101	101	101	202	101	101	202	101	102	101	202	101	102	101	102	101	101	202	101	102	102	202	102	101	101	102	101	202	202	202	202	102	102	102	101	202	202
06EV208_unmarkedM	0	101	101	202	202	101	202	102	0	101	101	202	102	101	202	202	101	101	202	102	202	101	0	101	202	101	102	101	0	202	101	101	101	202	0	101	101	101	101	202	202	102	202	202	101	101	102	202	202
06EV210_unmarkedF	202	101	102	102	202	101	102	202	102	101	101	202	102	101	101	101	102	101	102	101	202	101	202	101	202	101	102	101	101	202	101	101	102	202	202	101	101	102	101	202	102	102	202	102	101	102	101	101	202
06EV230_unmarkedF	202	102	101	102	0	101	202	102	102	101	101	202	102	101	101	102	101	101	202	102	202	101	202	101	202	0	202	101	101	202	101	101	101	102	102	102	101	101	101	202	102	102	102	202	101	202	102	202	202
06EV239_unmarkedF	202	101	101	202	202	101	202	101	202	101	101	202	102	101	101	0	102	101	202	102	202	102	202	101	202	101	202	102	101	202	101	101	102	202	202	102	101	101	102	202	101	202	202	102	101	202	101	102	202
06EV244_unmarkedF	102	0	0	202	0	101	102	102	101	101	102	0	202	0	101	101	101	101	202	101	0	101	0	102	202	101	202	0	101	202	101	101	102	102	102	0	102	102	101	202	202	202	202	102	101	202	101	0	202
06EV251_unmarkedF	202	101	0	0	202	202	202	202	102	101	101	102	102	101	202	101	101	101	202	101	202	202	0	101	202	101	202	101	102	202	0	101	202	101	202	101	101	101	0	202	202	202	202	101	101	0	102	202	202
06EV259_unmarkedF	202	102	102	202	202	101	0	202	202	0	101	202	202	0	101	101	102	101	202	101	202	202	202	101	202	0	101	101	101	102	0	0	0	202	102	101	101	0	101	0	102	102	0	202	101	102	102	0	202
06EV263_unmarkedM	202	101	101	0	202	101	202	102	0	101	101	102	202	0	101	101	101	202	202	101	202	101	202	101	202	101	102	101	101	202	101	101	101	0	202	101	101	0	101	202	202	202	202	101	0	202	0	0	202
06EV267_unmarkedF	202	101	0	0	202	0	202	101	0	101	0	202	102	101	101	0	102	0	0	102	0	102	0	101	202	0	0	101	101	202	101	101	101	0	101	101	0	0	0	0	202	202	202	101	101	0	0	202	0
06EV272_unmarkedM	202	102	101	0	202	101	202	102	102	101	102	102	102	101	0	102	101	101	0	101	202	101	202	101	202	101	202	101	0	202	0	102	0	102	102	101	101	0	0	202	0	102	202	202	101	102	101	202	102
06EV274_unmarkedM	202	0	0	0	0	0	101	202	102	101	101	202	102	0	101	0	202	0	0	101	0	0	0	101	0	101	202	101	0	202	0	101	0	202	0	101	0	0	0	0	0	202	202	102	101	0	101	0	0
06EV280_unmarkedF	202	101	101	0	202	101	102	202	102	101	101	202	101	102	0	101	101	101	0	0	202	101	202	102	202	101	202	0	101	202	202	101	101	0	0	101	0	0	101	202	202	202	202	102	101	202	101	102	202
06EV281_unmarkedM	202	102	101	202	102	101	202	102	202	101	202	202	202	102	101	101	102	101	202	101	202	102	202	101	202	101	102	101	101	202	101	101	102	101	202	102	101	101	101	202	202	101	202	202	101	102	101	102	202
06EV288_unmarkedF	202	101	101	0	0	0	0	202	0	101	0	202	101	101	0	0	0	101	0	101	0	202	0	101	202	0	202	101	101	0	101	102	101	102	102	101	0	101	101	0	202	0	202	0	0	0	202	0	0
06EV291_unmarkedM	202	101	101	102	202	101	101	202	102	101	101	202	202	101	101	101	102	101	202	101	202	101	202	101	202	101	202	101	101	202	101	101	101	202	101	101	101	202	101	202	102	0	202	202	101	202	101	102	202
06EV297_unmarkedF	202	101	101	102	202	0	202	102	0	101	202	102	101	0	0	101	101	101	0	101	0	101	202	102	202	101	0	101	101	202	101	0	102	101	101	101	101	0	101	202	102	101	202	101	101	202	101	0	202
06EV309_unmarkedM	202	101	0	202	0	102	102	202	202	101	102	202	102	0	101	101	101	101	202	102	202	102	202	101	202	101	202	101	101	202	101	101	101	202	101	101	101	202	0	202	0	101	202	202	101	102	102	202	202
06EV325_unmarkedF	202	102	101	202	202	101	202	102	102	101	101	202	202	101	101	101	101	101	202	102	202	101	202	101	202	101	0	101	101	102	101	0	101	101	102	101	101	202	101	202	0	101	202	102	101	202	0	0	202
06EV328_unmarkedM	202	101	102	102	202	0	102	0	0	101	0	202	101	0	0	0	101	0	0	0	0	0	202	102	0	101	102	102	0	202	0	0	0	202	0	0	101	0	101	202	0	0	202	0	101	0	0	0	202
06EV334_unmarkedF	202	101	101	202	202	101	202	101	0	101	101	202	0	0	101	0	101	0	202	0	0	101	202	101	202	101	102	101	101	202	101	101	202	101	202	101	101	102	101	202	102	102	202	101	101	102	0	202	202
06EV335_unmarkedM	202	101	101	0	202	102	0	102	101	101	0	202	202	101	101	101	102	101	202	102	202	101	0	101	202	101	102	101	0	202	101	0	0	102	102	102	101	202	102	202	202	102	202	102	101	0	101	0	202
06EV343_unmarkedF	202	101	101	102	202	101	202	102	102	101	101	202	102	101	101	101	101	101	202	101	202	101	202	101	202	101	202	101	101	102	101	101	101	202	101	101	101	101	101	202	202	202	202	102	101	102	101	102	202
06EV355_unmarkedF	202	101	102	202	202	202	0	102	101	101	101	202	101	101	101	101	0	101	202	101	101	102	202	101	202	101	102	101	101	202	0	101	102	202	101	101	101	101	101	202	202	0	0	202	101	102	101	202	202
06EV361_unmarkedF	202	0	0	102	202	102	202	101	102	101	0	202	101	101	101	101	101	101	0	0	202	102	0	102	202	101	102	101	101	202	102	101	101	102	102	101	101	102	101	202	102	0	202	101	101	102	101	202	202
06EV369_unmarkedF	202	102	0	202	202	0	202	102	101	101	102	202	0	0	101	101	101	101	202	102	0	101	202	101	202	0	102	101	101	202	101	101	0	202	101	101	101	102	0	202	102	202	202	202	102	102	101	0	202
06EV371_unmarkedM	202	101	101	202	202	202	102	202	0	101	101	202	102	101	202	101	102	0	202	101	102	101	0	101	0	101	102	101	0	202	101	102	101	101	101	101	101	101	101	202	0	202	102	202	101	202	102	0	202
06EV394_unmarkedF	202	101	101	102	202	101	101	102	0	101	101	202	102	101	101	101	101	101	202	102	202	101	0	101	202	101	101	101	101	202	101	101	101	202	202	102	101	101	0	202	101	102	202	202	101	202	102	202	202
06EV395_unmarkedM	202	101	101	102	0	102	202	102	101	101	102	202	102	101	202	101	0	102	202	102	202	102	0	101	202	101	202	101	101	202	102	101	202	102	101	0	101	101	0	202	202	102	202	102	101	102	101	202	202
06EV397_unmarkedM	202	0	101	202	0	102	202	102	0	101	102	202	102	101	102	0	101	101	202	101	202	101	101	101	202	101	202	101	101	202	101	0	101	202	102	0	101	102	0	0	202	101	0	202	101	0	102	102	102
06EV403_unmarkedF	102	101	101	102	202	102	202	102	102	101	101	202	102	101	101	101	101	101	202	102	202	101	202	101	202	101	102	101	101	202	101	102	101	102	101	101	101	101	101	202	102	202	202	102	101	102	101	202	202
06EV406_unmarkedM	202	101	0	0	202	101	202	202	202	101	101	202	102	101	101	101	0	101	202	101	0	102	0	101	202	101	102	101	102	202	101	102	101	102	102	101	0	101	101	202	0	102	202	202	0	102	101	101	202
06EV412_unmarkedF	202	101	202	202	202	101	102	202	202	101	101	202	102	101	101	101	101	101	202	101	202	102	202	101	202	101	101	101	101	202	101	101	101	101	202	101	101	0	101	202	202	202	202	102	101	102	101	102	202
06EV415_unmarkedM	202	102	101	202	202	101	101	101	101	101	101	102	202	101	101	101	101	101	0	102	202	102	202	101	202	101	101	101	101	202	101	102	101	101	101	102	101	101	101	202	102	102	202	102	101	202	102	202	202
06EV421_unmarkedF	202	101	101	202	202	101	102	102	101	101	102	202	102	101	101	101	101	101	102	101	202	101	202	101	202	101	202	102	101	202	101	101	101	102	102	102	101	102	101	202	102	102	102	102	101	202	101	0	202
06EV427_unmarkedM	202	101	0	102	0	102	202	0	102	101	102	102	101	101	101	101	101	102	102	102	202	202	202	101	202	0	102	101	101	202	101	101	101	102	102	101	101	102	101	202	102	102	102	202	101	102	101	202	202
06EV431_unmarkedF	202	101	101	202	202	101	202	202	101	101	101	202	102	101	101	0	101	101	202	0	202	101	0	102	202	0	202	102	102	202	102	102	0	202	101	101	101	102	101	202	102	102	202	0	101	102	101	0	202
06EV433_unmarkedM	202	102	0	202	202	102	202	101	102	101	101	202	102	101	101	101	102	101	202	101	202	102	101	101	202	101	101	101	101	202	102	0	101	102	102	101	101	101	101	202	102	202	202	102	101	202	101	202	202
06EV438_unmarkedF	202	101	101	202	202	101	202	202	102	101	101	202	101	101	101	101	101	101	202	101	202	101	202	101	202	101	202	101	101	202	101	101	102	202	102	101	101	101	102	202	101	202	202	102	102	102	101	202	202
06EV440_unmarkedM	202	101	101	202	202	101	202	102	102	101	101	202	202	101	102	202	101	101	202	102	101	101	202	101	202	101	102	101	101	102	101	101	102	202	202	101	101	202	101	202	202	202	202	101	101	102	101	202	202
06EV022_hatcheryF	202	101	0	202	0	101	101	0	0	101	102	202	102	0	101	101	0	0	202	101	0	101	202	101	102	101	102	0	0	0	101	0	102	0	102	101	101	0	101	202	202	102	0	0	101	101	102	202	102
06EV023_hatcheryF	202	101	0	202	202	101	202	202	0	101	102	102	102	101	101	101	101	0	102	202	0	202	101	101	202	101	102	0	101	202	101	101	101	202	102	101	101	0	101	202	202	0	202	101	101	202	101	0	202
06EV024_hatcheryF	0	101	0	0	202	101	202	202	102	102	102	102	102	101	101	101	101	101	202	102	202	102	0	101	202	102	202	102	101	202	101	101	101	202	202	101	0	202	102	202	102	101	202	102	101	102	102	202	202
06EV027_hatcheryF	202	101	101	102	202	102	202	102	102	102	101	202	102	101	101	101	202	101	202	102	202	102	202	101	202	101	102	102	101	202	102	101	101	102	202	101	101	101	101	202	202	101	202	102	101	102	101	0	202
06EV028_hatcheryM	202	202	0	0	102	102	102	0	102	101	0	0	102	0	101	101	0	101	202	101	0	101	202	0	202	0	102	0	101	202	102	0	101	202	102	101	101	202	0	202	102	0	0	202	101	101	101	0	202
06EV029_hatcheryM	202	101	101	202	202	0	202	202	102	0	101	202	102	101	101	101	101	202	202	0	202	101	202	0	202	0	202	0	101	202	101	202	101	0	101	0	0	0	101	202	101	0	202	202	102	202	101	202	0
06EV031_hatcheryF	202	102	101	202	202	101	202	102	202	101	102	202	202	101	102	101	101	101	102	102	202	101	202	101	202	101	102	101	101	202	101	101	101	202	102	102	101	102	101	202	202	102	202	202	101	102	101	202	202
06EV032_hatcheryF	202	0	0	202	202	0	0	102	202	101	101	202	102	0	0	101	0	101	0	101	202	101	202	101	202	101	202	101	101	202	101	101	101	202	0	0	0	0	101	202	102	102	0	202	101	0	101	202	202
06EV033_hatcheryF	202	101	101	102	202	101	102	202	101	101	202	0	202	101	101	101	101	101	202	102	202	101	202	101	202	0	202	102	0	202	101	101	101	202	102	101	102	101	101	202	0	102	0	202	101	102	101	102	202
06EV034_hatcheryF	202	101	0	202	202	101	202	202	101	101	102	202	101	0	101	0	101	101	0	102	202	202	102	101	202	101	202	101	101	202	102	101	202	202	202	0	101	101	101	202	102	202	202	101	101	202	0	202	202
06EV036_hatcheryM	202	0	202	0	202	101	102	102	202	101	0	0	101	101	101	101	0	101	0	101	0	0	202	101	202	101	202	101	0	202	0	102	0	101	0	101	0	102	101	0	102	102	0	102	0	202	0	0	202
06EV038_hatcheryM	102	102	101	202	202	101	202	101	202	101	102	202	101	101	101	101	101	101	202	102	202	102	202	102	202	101	101	101	101	202	101	101	101	102	101	101	101	102	102	202	102	101	202	202	101	202	102	102	202
06EV094_hatcheryF	202	101	101	102	202	101	102	102	102	101	101	202	102	101	101	101	102	101	102	102	202	101	202	101	202	101	101	101	101	202	102	101	101	202	102	101	101	101	101	202	102	102	202	202	101	102	102	202	202
06EV095_hatcheryF	202	101	102	102	202	101	0	202	102	101	102	202	102	0	101	101	101	101	202	102	202	102	202	101	202	101	102	101	101	202	101	101	102	102	102	101	101	101	101	202	102	102	202	102	102	202	102	0	202
06EV096_hatcheryF	202	102	101	0	202	102	202	202	102	101	102	202	102	101	102	101	102	101	202	101	202	101	202	101	202	101	102	101	101	202	101	101	101	102	102	101	101	101	101	202	102	102	202	102	101	202	102	202	202
06EV097_hatcheryF	202	101	101	202	202	101	202	102	102	101	101	202	101	101	101	101	101	101	202	101	202	102	202	101	202	101	202	101	101	202	101	101	101	102	102	101	101	102	101	202	202	102	202	101	101	102	102	102	202
06EV098_hatcheryM	0	101	101	102	0	202	202	202	202	101	102	202	202	101	0	101	101	101	0	101	0	102	202	101	202	0	202	102	101	202	101	101	101	202	202	101	101	101	101	202	202	101	0	101	102	202	102	202	0
06EV099_hatcheryM	102	0	101	0	202	101	102	102	102	101	102	202	101	101	101	101	202	101	202	101	202	102	202	102	202	0	101	0	0	202	101	101	102	0	102	101	0	0	101	202	202	102	202	102	101	102	101	202	202
06EV100_hatcheryM	202	101	101	202	101	101	0	102	101	101	101	202	101	202	101	0	101	101	202	101	102	0	0	101	202	0	202	101	101	202	101	101	101	202	101	101	101	202	101	202	202	202	202	102	101	202	0	0	202
06EV101_hatcheryF	102	202	0	202	202	202	0	202	202	101	102	202	102	101	101	0	101	101	0	102	0	101	0	101	202	101	101	102	102	202	101	101	102	102	0	101	101	0	101	202	202	0	0	101	0	202	0	0	202
06EV102_hatcheryF	102	202	101	102	202	101	202	202	102	101	101	102	101	101	101	101	102	101	202	102	202	101	202	101	202	101	102	101	202	202	101	101	101	202	101	101	101	102	101	202	202	0	202	102	101	202	101	202	202
06EV103_hatcheryF	202	0	101	202	202	0	202	102	202	101	101	202	102	0	101	102	0	101	202	0	202	101	202	101	202	101	202	101	101	102	101	102	101	102	202	102	102	202	101	202	102	0	202	202	102	202	0	101	0
06EV110_hatcheryF	102	102	101	202	202	102	102	202	101	101	101	202	202	0	101	101	102	0	202	101	0	101	0	101	202	101	202	101	101	202	101	101	101	101	102	101	101	101	101	202	102	102	202	0	102	202	101	0	202
06EV111_hatcheryF	202	101	101	202	202	0	202	102	102	101	101	202	101	101	101	0	101	101	202	102	202	101	202	101	202	101	202	101	101	202	101	101	101	202	101	101	102	101	0	202	101	202	0	102	101	102	0	202	202
06EV112_hatcheryF	202	101	0	102	202	101	0	102	202	101	102	202	101	102	101	101	101	101	102	202	202	101	0	101	202	0	102	101	0	202	101	101	101	0	0	0	101	101	101	202	202	202	0	0	101	202	101	0	202
06EV113_hatcheryF	0	0	101	0	202	101	0	0	0	0	101	202	202	0	101	101	101	0	102	0	202	101	0	101	0	0	202	101	101	202	0	0	0	202	101	101	0	0	101	202	101	0	202	102	0	202	0	202	0
06EV114_hatcheryM	202	101	101	0	102	102	102	102	101	0	101	202	202	0	101	101	101	101	0	0	202	102	202	101	202	101	202	101	101	202	101	102	202	202	101	0	0	0	0	202	0	102	0	202	102	202	101	0	202
06EV115_hatcheryM	202	102	101	202	202	101	202	202	101	101	102	202	102	101	101	0	101	101	202	102	202	102	102	101	202	101	102	101	101	202	102	102	102	102	102	102	101	101	102	202	102	202	202	102	102	102	101	102	202
06EV116_hatcheryM	202	101	0	0	202	101	202	202	0	101	202	202	0	101	101	102	101	101	202	102	202	101	202	101	202	101	102	101	101	102	101	102	102	202	0	101	101	101	0	102	202	0	0	202	101	0	0	0	202
06EV117_hatcheryF	202	0	0	202	202	101	202	102	0	101	101	202	101	0	102	0	101	101	101	102	0	102	0	101	202	101	102	101	101	202	101	101	0	0	102	0	101	102	102	202	202	202	202	202	101	202	102	0	202
06EV119_hatcheryF	202	101	101	0	202	101	202	102	101	202	101	202	202	101	0	101	101	101	202	101	202	102	202	102	202	0	102	101	202	202	101	101	102	202	102	101	101	101	0	202	102	202	202	102	101	202	102	202	202
06EV120_hatcheryF	202	101	101	202	202	101	202	101	102	101	102	0	101	101	101	101	101	101	202	101	202	102	202	101	202	101	202	101	101	202	101	101	101	202	102	101	101	101	101	202	102	202	202	101	101	202	102	202	202
06EV121_hatcheryF	202	0	102	0	202	101	202	0	101	101	102	202	101	0	102	101	102	101	102	102	202	102	0	101	202	101	101	101	102	202	101	0	101	202	202	101	101	0	0	202	102	0	202	0	101	202	101	0	202
06EV124_hatcheryJ	202	101	101	202	202	101	202	102	102	101	101	202	102	101	101	102	102	101	101	102	202	102	202	101	202	101	102	101	101	202	101	101	102	102	202	101	102	102	101	202	202	101	202	102	101	102	0	102	202
06EV126_hatcheryF	0	101	101	0	202	101	202	102	202	101	0	202	102	101	101	101	101	101	202	102	0	101	202	101	202	102	102	101	101	202	101	102	101	202	101	101	101	202	102	0	102	102	202	202	202	102	102	102	202
06EV127_hatcheryF	0	202	101	0	0	0	0	0	202	101	101	202	102	101	0	0	101	0	0	101	202	0	0	101	102	0	102	101	0	202	101	101	101	0	0	0	0	0	0	202	0	202	202	202	101	102	101	0	0
06EV128_hatcheryF	102	102	101	202	202	101	202	101	202	101	0	202	102	0	101	101	102	101	202	102	202	0	202	0	102	101	102	101	101	202	101	101	202	0	102	101	0	0	101	202	202	202	202	202	102	0	101	202	202
06EV129_hatcheryF	202	102	101	0	0	101	202	202	202	101	102	202	101	101	101	0	101	101	202	101	202	101	202	101	202	101	202	101	101	202	101	102	101	202	0	101	101	101	101	202	101	101	202	202	101	102	102	202	202
06EV130_hatcheryM	202	101	0	202	202	101	102	102	202	101	101	202	102	101	202	101	101	101	202	102	0	101	202	102	102	101	202	101	101	202	101	102	102	102	102	101	101	102	102	202	102	102	202	202	101	102	102	102	202
06EV131_hatcheryM	202	0	0	0	202	0	202	202	0	101	102	202	0	0	0	0	101	0	202	101	202	101	202	101	0	101	202	0	0	202	0	101	0	202	101	101	0	202	101	202	102	202	0	102	0	202	101	0	202
06EV132_hatcheryM	202	101	101	102	202	101	102	102	102	101	101	202	101	101	101	102	202	102	202	101	202	101	102	101	102	101	102	101	101	202	101	101	102	202	101	101	101	102	101	202	202	202	202	102	101	102	101	202	102
06EV161_hatcheryF	202	101	0	0	202	102	202	0	0	101	202	102	202	202	101	101	0	101	202	102	0	0	0	101	202	101	102	0	101	202	101	102	102	102	0	0	101	0	0	0	202	0	202	202	101	202	102	0	202
06EV238_hatcheryM	202	101	101	102	202	101	202	0	101	101	101	202	0	202	0	0	0	101	202	101	202	101	202	101	202	101	101	101	101	102	101	101	101	101	202	0	0	0	101	0	102	202	0	202	101	0	0	102	202
06EV373_hatcheryF	202	101	0	202	202	101	102	202	202	101	101	102	102	101	101	101	101	101	102	101	202	101	202	101	202	101	102	101	101	202	101	101	102	102	101	101	101	101	102	202	102	202	102	102	101	202	0	102	202
06EV375_hatcheryF	202	0	0	202	102	0	202	202	102	101	101	202	101	101	101	101	0	101	102	101	0	101	0	101	202	101	202	101	101	202	0	102	101	0	101	101	101	0	0	202	202	202	202	0	101	202	0	0	202
06EV377_hatcheryM	202	0	0	202	202	101	102	0	101	101	101	202	101	202	0	101	101	101	0	101	202	101	202	101	202	101	0	101	101	202	0	101	101	0	102	101	101	202	101	202	202	0	202	0	101	202	0	202	202
06EV378_hatcheryM	202	102	0	0	0	101	101	202	101	101	0	202	202	101	101	101	0	0	202	102	202	101	0	101	202	101	102	101	101	202	101	0	101	102	101	101	101	0	0	0	202	202	202	202	101	202	0	202	202
06EV380_hatcheryM	202	0	101	202	202	101	0	101	0	101	102	202	102	0	101	101	102	101	202	102	202	0	0	101	202	101	202	101	101	102	101	102	101	0	0	101	101	202	0	0	102	0	202	102	102	202	102	102	102
06EV381_hatcheryF	202	102	101	0	202	102	202	202	101	101	101	202	102	101	101	102	101	0	202	101	102	101	202	101	202	101	102	101	101	202	102	101	102	102	101	101	102	101	102	202	101	202	202	101	101	202	0	0	202
06EV382_hatcheryF	202	202	101	0	202	101	0	102	202	101	101	202	102	202	101	0	101	101	202	202	202	101	202	101	202	101	202	101	0	202	101	101	101	102	202	0	101	101	101	202	0	0	202	0	101	202	102	202	0
06EV383_hatcheryF	202	102	101	102	202	101	202	101	101	101	202	202	101	101	0	0	101	0	101	202	0	0	202	101	202	101	102	0	0	202	101	101	0	202	101	101	101	101	0	0	0	202	202	202	101	202	102	0	202
06EV385_hatcheryM	202	101	101	202	202	101	202	102	102	101	102	202	101	101	101	101	101	101	202	102	202	101	202	101	202	101	101	101	101	202	101	101	101	202	202	101	101	101	101	202	102	102	202	202	101	102	102	202	202
06EV386_hatcheryM	202	101	101	102	202	102	202	102	102	101	102	202	102	101	101	101	101	101	102	102	202	101	202	101	202	101	102	101	101	102	101	102	101	202	102	101	101	102	101	202	101	202	202	102	101	102	102	102	202
10EB0004_unmarkedF	101	101	101	0	202	101	202	202	102	101	102	202	0	102	0	101	102	101	102	101	202	101	202	101	202	101	102	101	101	102	0	101	101	202	101	101	101	101	101	0	202	202	101	102	101	101	0	202	202
10EB1774_unmarkedM	202	101	101	102	202	102	202	102	102	101	102	202	101	101	101	102	101	101	202	102	202	101	202	101	202	101	202	101	101	202	101	102	101	102	102	101	101	202	101	202	102	202	202	102	101	202	101	102	202
10EB2067_unmarkedM	202	101	101	202	202	102	102	101	101	101	101	202	102	101	101	101	101	101	202	102	202	101	202	101	202	101	202	101	0	202	101	102	101	102	102	101	101	0	101	202	202	202	202	102	101	202	101	102	202
10EB2110_unmarkedF	202	101	101	102	202	101	202	202	202	101	101	202	202	101	101	101	102	101	202	202	202	101	202	101	202	101	102	101	101	202	101	101	102	202	202	101	101	101	101	202	202	202	102	202	101	102	101	202	102
10EB2200_unmarkedM	0	101	101	0	0	101	202	101	102	101	102	202	101	0	101	0	102	101	202	102	0	101	202	101	202	101	102	101	101	202	101	101	101	102	102	101	101	202	0	202	102	102	0	202	101	202	102	202	202
10EB2209_unmarkedF	202	101	101	202	202	101	202	102	101	101	102	202	102	101	102	101	202	101	202	102	202	102	202	101	202	101	202	102	101	202	101	102	102	102	102	102	101	102	101	202	202	102	202	202	102	202	101	202	202
10EB2558_unmarkedM	202	101	101	202	202	102	202	101	101	101	102	102	101	101	101	101	102	101	202	102	202	102	202	102	102	101	202	102	101	202	102	102	101	102	202	102	101	101	101	202	102	202	202	101	101	202	102	102	202
10EB2561_unmarkedF	202	102	101	202	202	102	102	102	102	101	101	202	202	101	101	101	101	101	202	102	202	101	202	101	202	101	202	101	101	202	101	101	102	102	102	101	101	102	101	202	202	202	202	202	101	202	102	202	202
10EB2602_unmarkedF	202	101	0	202	202	101	0	202	0	101	102	202	0	101	101	101	102	101	102	102	202	101	0	101	202	101	102	101	101	202	101	0	101	102	202	101	101	101	0	0	202	202	0	102	101	202	101	102	202
10EB2804_unmarkedF	202	101	101	102	202	101	202	102	102	101	102	102	102	101	101	101	101	101	102	102	102	102	202	101	202	101	202	101	101	202	101	101	101	202	202	102	101	102	101	102	202	202	202	102	101	202	101	202	202
10EB2833_unmarkedF	202	101	0	202	0	0	202	0	202	101	102	202	0	102	0	0	101	0	202	101	202	101	202	102	202	101	101	101	101	202	101	102	102	202	102	101	0	0	0	202	0	202	202	0	101	202	0	0	202
10EB2838_unmarkedM	202	101	101	202	0	101	202	0	0	101	0	202	102	0	0	101	0	101	0	0	0	102	0	101	0	101	0	101	101	202	101	101	101	0	102	0	101	0	101	202	202	0	202	102	101	202	0	202	0
10EB3041_unmarkedM	202	102	101	102	202	101	202	101	101	101	102	202	102	101	101	101	101	101	202	102	202	102	202	101	202	101	202	101	102	202	101	0	102	102	101	101	101	102	102	202	202	102	202	101	101	102	101	202	202
10EB3043_unmarkedF	202	101	101	102	202	101	202	202	102	101	102	202	102	101	101	101	101	101	202	101	202	101	202	101	202	101	202	101	101	202	101	101	0	102	101	102	101	101	101	202	202	202	202	202	101	102	102	202	202
10EB3227_unmarkedF	202	101	101	202	202	101	102	102	101	101	101	202	101	101	101	0	102	101	102	102	202	101	202	102	202	101	202	101	101	202	101	101	101	102	101	101	101	101	101	202	102	202	202	101	101	202	101	202	202
10EB4441_unmarkedM	202	102	0	102	202	102	202	202	101	101	102	202	101	101	101	102	102	101	202	101	102	101	202	101	102	101	102	101	101	202	102	101	102	102	202	101	101	202	101	202	202	202	202	0	101	202	101	202	202
10EB4450_unmarkedF	202	101	101	0	202	101	102	0	101	101	101	202	102	101	101	101	0	101	0	102	0	102	202	101	202	0	202	101	0	202	102	102	101	102	0	102	0	0	101	202	202	202	202	202	0	202	101	202	202
10EB4458_unmarkedF	0	101	0	202	202	101	202	0	202	102	0	202	102	101	0	101	101	101	0	101	202	101	202	101	202	101	102	101	101	102	101	101	0	202	102	101	101	0	0	202	202	202	202	202	101	202	101	202	202
10EB4743_unmarkedM	202	101	101	102	202	102	202	102	101	101	101	202	101	101	101	101	102	101	202	102	202	101	202	101	202	101	102	101	101	202	101	101	102	202	102	102	101	101	101	202	102	202	202	101	202	202	102	202	102
10EB4754_unmarkedM	202	0	101	202	202	101	202	202	0	101	101	202	102	101	101	101	102	101	202	101	202	101	0	101	202	101	102	101	101	202	101	202	102	0	102	101	101	102	101	202	102	202	202	202	101	202	102	202	202
10EB4764_unmarkedF	0	101	0	202	202	101	102	202	102	101	0	202	202	101	101	101	102	0	202	102	202	101	0	101	202	101	202	101	101	102	101	101	102	102	102	101	101	202	0	0	202	102	202	0	101	202	0	202	202
10EB4780_unmarkedM	202	101	0	102	202	101	202	0	101	101	101	202	202	101	101	101	102	101	202	101	202	101	0	102	202	101	102	101	101	202	101	101	101	202	102	101	101	101	101	202	102	202	202	102	101	202	102	102	202
10EB5010_unmarkedF	202	101	101	102	202	101	202	202	101	101	101	202	102	101	101	101	102	101	202	101	202	101	202	101	202	101	202	101	101	202	101	101	202	202	102	101	101	202	101	202	102	202	202	202	0	202	101	202	202
10EB5024_unmarkedM	202	102	102	102	202	202	102	102	101	101	101	102	101	101	101	101	101	101	202	101	102	101	202	101	202	101	102	101	102	202	101	102	102	101	101	101	101	102	101	202	102	102	202	102	101	202	101	202	202
10EB5028_unmarkedF	202	101	101	202	202	101	102	102	102	102	102	202	202	101	101	0	101	0	102	102	102	101	202	101	202	101	102	101	101	102	101	101	101	202	101	101	101	101	102	202	202	102	102	202	0	102	0	202	202
10EB5047_unmarkedF	202	101	101	0	202	102	202	101	102	101	101	202	202	101	101	101	101	101	102	102	202	101	202	101	202	101	102	101	101	202	101	101	202	102	0	101	101	202	101	202	202	0	202	101	101	102	102	202	202
10EB5052_unmarkedM	202	101	202	202	202	101	102	202	101	101	102	202	202	101	101	101	101	101	202	102	202	102	202	101	202	101	202	101	101	202	101	101	101	102	101	101	102	0	102	202	202	0	202	102	0	102	0	102	202
10EB5063_unmarkedF	0	101	0	202	202	101	102	202	202	101	102	102	102	0	102	101	102	101	102	102	0	101	202	101	202	101	202	101	202	202	101	101	102	202	101	101	101	0	102	202	202	202	202	101	101	202	102	102	202
10EB5314_unmarkedF	202	101	101	202	0	101	202	202	101	101	101	202	202	101	101	0	101	101	202	101	0	101	202	102	202	101	102	101	101	202	101	202	0	102	101	101	101	202	101	202	102	102	202	102	101	202	101	202	202
10EB5347_unmarkedF	202	101	101	0	202	102	202	202	202	101	101	202	101	101	101	101	101	101	202	101	202	102	202	101	202	101	102	101	101	202	101	101	102	202	102	101	101	101	101	202	202	102	202	0	101	202	101	202	202
10EB6031_unmarkedF	202	101	0	102	202	101	0	102	202	101	102	202	101	0	101	101	102	101	0	101	101	101	202	101	202	101	102	101	101	202	101	102	101	102	0	101	101	0	101	202	102	202	0	202	101	102	0	202	202
10EB6042_unmarkedM	202	101	0	202	202	101	102	102	102	101	101	202	202	0	101	101	102	101	202	102	202	101	202	102	202	101	101	101	101	202	101	101	101	0	202	101	101	102	101	202	202	202	202	202	101	102	102	102	202
10EB6069_unmarkedF	202	102	101	202	202	102	102	101	102	101	101	202	202	101	101	0	101	101	202	102	202	102	202	102	202	101	202	101	101	202	101	101	102	202	202	101	101	102	102	202	202	202	102	0	101	202	101	202	202
10EB6220_unmarkedM	202	101	101	102	202	101	202	101	102	101	102	202	101	101	102	101	101	101	202	102	202	101	202	101	202	101	202	101	101	202	101	101	101	102	102	101	101	101	101	202	101	102	202	202	101	202	101	202	202
10EB6366_unmarkedM	202	0	101	202	102	0	202	102	202	101	101	202	102	101	101	101	101	101	202	202	202	101	202	101	202	101	202	101	101	202	102	101	102	202	202	101	101	102	101	0	202	102	202	102	101	202	101	102	102
10EB6432_unmarkedM	202	0	0	0	0	0	0	102	0	101	101	202	0	101	101	102	0	202	202	101	0	101	202	101	202	0	102	101	0	202	101	102	0	0	101	0	101	101	101	202	102	102	202	102	101	0	0	0	202
10EB6577_unmarkedF	202	101	0	202	202	101	0	101	102	101	102	202	102	101	101	101	101	0	202	101	202	101	0	0	202	102	102	101	202	202	101	0	0	102	102	101	101	0	101	202	0	202	0	102	101	102	102	0	202
10EB6600_unmarkedF	202	101	101	0	202	101	0	202	0	101	102	102	102	101	101	0	101	0	202	101	202	0	102	101	202	101	202	101	101	202	101	101	202	202	0	102	101	101	101	202	202	202	202	102	101	202	101	202	202
10EB6603_unmarkedM	202	102	102	202	0	101	202	101	0	101	102	202	202	101	102	101	102	202	102	101	202	101	202	101	202	101	202	101	101	202	101	101	101	102	101	101	101	202	101	202	0	202	202	202	102	202	102	102	202
10EB7531_unmarkedM	202	0	0	202	0	101	0	102	101	0	101	202	101	0	101	101	101	101	0	202	0	0	202	101	0	0	202	101	101	202	101	202	0	102	101	0	101	0	101	0	0	102	202	0	102	102	101	102	0
10EB7536_unmarkedF	202	101	101	0	0	0	202	101	102	101	0	202	202	0	101	101	0	0	202	0	0	0	0	101	0	101	202	101	101	202	101	101	101	0	101	0	101	0	102	202	0	0	202	102	101	0	101	202	0
10EB7618_unmarkedM	202	0	0	202	202	101	102	102	202	101	202	202	101	101	101	0	101	101	102	102	0	101	202	101	202	101	202	101	101	202	101	101	101	102	0	101	101	0	101	202	0	102	202	202	102	202	102	102	202
10EB7687_unmarkedM	0	101	0	0	0	102	0	101	0	101	101	202	202	0	101	0	101	101	202	101	202	101	202	102	0	101	102	0	101	202	101	101	0	202	0	101	101	0	0	0	0	202	202	0	101	202	101	202	202
10EB7718_unmarkedM	202	101	102	202	202	101	202	202	102	101	101	202	102	101	101	101	101	101	202	101	202	102	202	101	202	101	102	101	101	202	102	101	102	102	202	102	101	202	101	202	101	102	102	102	101	202	202	202	202
10EB7736_unmarkedM	202	101	0	202	202	101	202	0	0	101	101	202	0	0	101	101	101	101	0	101	0	101	202	0	202	101	202	101	101	202	101	101	101	101	0	0	101	101	0	202	202	101	202	101	101	101	0	202	0
10EB7745_unmarkedM	202	102	0	202	202	202	202	202	0	101	101	202	0	0	101	0	101	101	202	101	202	202	202	101	202	101	102	101	102	202	101	0	101	202	102	102	0	202	0	202	202	0	202	202	101	202	0	202	202
10EB7748_unmarkedF	202	101	101	102	202	101	0	101	202	101	101	102	101	101	101	101	202	102	202	101	202	101	202	101	202	101	202	101	101	202	101	101	202	202	102	101	101	101	101	202	202	202	202	101	101	202	101	202	202
10EB7959_unmarkedF	202	101	101	202	202	101	202	101	102	101	101	202	202	101	101	0	101	101	202	202	202	101	202	101	202	101	102	101	101	202	102	101	101	0	202	101	101	101	202	0	102	202	202	101	101	202	101	0	202
10EB7985_unmarkedM	202	101	101	0	202	101	202	102	101	101	101	202	102	101	0	0	101	101	202	0	202	101	202	102	202	101	202	0	101	202	101	102	101	102	202	101	0	102	0	0	101	202	202	101	101	101	102	0	202
10EB8060_unmarkedF	102	101	0	202	202	101	202	0	101	101	101	202	101	101	101	0	202	101	202	101	202	101	0	101	202	101	102	101	101	202	101	101	101	202	202	101	101	101	102	202	202	202	202	101	0	202	101	202	202
10EB8086_unmarkedJ	202	102	102	202	202	102	0	102	0	101	0	202	102	101	101	0	102	101	202	0	0	101	202	101	202	102	102	0	0	202	102	0	101	101	0	101	101	102	101	202	202	0	202	101	101	102	0	202	202
10EB8098_unmarkedM	202	101	0	0	202	0	202	102	202	101	101	202	101	101	101	101	102	101	202	101	0	101	202	101	0	101	101	101	101	202	101	0	101	202	102	101	101	202	101	202	202	202	202	101	101	202	102	0	202
10EB8244_unmarkedF	202	101	101	102	202	101	102	0	101	101	102	202	202	101	101	101	102	0	202	101	202	102	202	101	202	101	202	101	101	202	101	102	101	102	102	101	0	102	101	202	101	101	202	202	101	0	0	202	202
10EB8263_unmarkedM	202	102	101	202	202	102	202	102	102	101	102	202	101	0	101	101	102	102	202	102	202	101	101	0	202	101	202	101	101	102	101	101	102	102	101	101	101	202	101	0	0	202	202	202	101	102	101	0	202
10EB8369_unmarkedF	202	101	102	102	0	101	202	102	101	101	101	202	202	101	101	101	102	101	202	102	202	101	202	101	202	101	102	101	101	202	102	101	102	102	102	101	101	0	101	202	102	101	202	202	101	202	101	0	202
10EB8426_unmarkedM	202	101	0	202	101	202	202	102	202	101	101	202	202	101	101	101	202	102	202	101	202	102	202	101	102	101	102	101	101	202	101	101	101	102	101	101	101	102	101	202	202	202	202	202	101	101	101	202	202
10EB8734_unmarkedF	202	0	101	202	202	101	202	101	0	101	102	202	202	101	101	101	101	101	202	101	202	101	202	101	202	101	102	102	101	202	101	0	102	102	202	101	101	102	101	202	102	102	202	202	101	202	101	202	202
10EB8740_unmarkedM	202	101	101	202	202	101	101	102	202	101	101	202	102	102	202	101	101	101	102	102	202	102	202	101	202	101	102	101	101	102	202	101	101	202	101	101	101	0	101	202	202	202	202	101	101	102	101	102	202
10EB8797_unmarkedJ	202	101	101	0	202	101	0	102	0	101	101	202	102	101	0	101	0	0	202	102	202	102	202	101	202	101	102	101	101	202	0	0	101	202	102	101	0	102	101	202	0	202	202	0	0	102	101	0	202
10EB8804_unmarkedM	202	101	101	202	202	101	102	102	202	101	101	202	202	101	101	101	101	101	202	101	0	101	202	101	202	102	202	101	101	202	101	101	101	102	101	101	101	202	101	202	102	202	202	202	101	202	101	202	202
10EB8884_unmarkedF	102	102	101	102	202	101	202	202	101	101	101	202	102	101	101	101	202	101	202	102	202	101	202	101	202	102	102	101	101	202	101	102	101	202	0	101	101	102	101	202	101	202	202	101	101	102	101	202	202
10EB8895_unmarkedM	202	101	0	202	102	101	101	101	102	0	202	202	202	101	101	101	101	101	0	101	202	101	0	101	202	101	102	101	101	102	101	0	101	0	202	101	101	0	0	202	202	102	202	202	102	101	102	0	202
10EB8987_unmarkedF	202	101	101	202	202	102	202	102	102	101	101	202	102	101	101	101	102	101	202	102	202	102	202	101	202	101	101	101	101	202	101	101	101	202	202	102	101	102	101	202	202	202	202	202	101	101	101	101	202
10EB9582_unmarkedF	202	101	101	202	102	202	0	202	102	101	101	202	102	0	102	102	102	101	202	101	202	102	202	101	202	101	202	101	101	202	101	101	102	202	102	101	101	101	101	202	102	202	0	102	101	102	101	202	202
10EB9694_unmarkedM	0	0	0	202	202	102	202	101	0	101	102	202	102	0	101	101	0	101	202	101	202	102	202	101	202	101	102	102	101	202	101	101	101	102	101	0	0	0	101	202	102	202	202	202	101	202	101	102	202
10EB9799_unmarkedF	102	101	101	202	202	101	102	101	0	101	101	202	102	0	101	101	101	101	202	0	0	102	202	101	202	0	202	0	101	202	101	102	101	202	102	101	202	0	101	202	102	102	202	0	102	102	102	202	102
10EB9832_unmarkedM	202	102	101	0	0	101	202	202	0	101	101	202	102	101	101	101	101	0	202	102	202	101	0	101	202	0	102	101	101	102	101	0	102	0	202	101	101	101	102	202	202	202	0	102	101	202	102	0	202
10EB9871_unmarkedM	202	102	0	202	202	102	202	202	102	101	101	202	102	101	101	101	102	101	102	101	202	101	202	101	202	102	202	101	101	202	101	102	102	202	101	102	101	0	101	202	202	102	102	102	102	102	102	202	202
10EB9872_unmarkedJ	202	101	101	202	202	102	202	101	101	101	101	202	101	0	202	0	101	101	102	101	202	101	102	101	202	101	202	101	101	202	101	101	102	102	101	101	101	101	101	202	101	102	202	202	101	102	102	202	202
10EB0059_hatcheryM	202	101	101	0	202	101	0	202	102	101	202	202	101	0	101	101	101	101	202	101	0	0	202	101	202	0	202	101	101	202	101	0	101	102	0	0	102	202	101	0	102	101	202	202	101	202	102	202	202
10EB0161_hatcheryF	202	0	0	202	202	102	202	0	0	101	0	202	102	101	101	0	101	101	202	102	0	101	0	101	202	101	102	202	102	202	102	0	101	0	202	101	0	102	0	202	0	102	202	102	101	102	0	102	0
10EB0258_hatcheryF	202	101	101	0	202	102	101	101	101	101	102	202	102	101	101	101	102	101	202	102	102	101	202	101	202	101	202	101	101	202	101	101	101	102	102	101	102	101	101	202	202	202	202	202	101	202	101	102	202
10EB1334_hatcheryM	202	101	0	0	0	0	202	101	101	101	0	202	102	101	101	0	101	101	202	102	0	101	0	101	0	101	202	101	101	202	0	0	102	202	202	101	101	101	101	0	101	0	202	0	101	202	102	102	0
10EB1340_hatcheryM	102	101	0	202	202	101	0	202	0	101	102	202	0	101	101	101	101	0	101	102	202	101	0	101	202	101	102	101	101	202	101	101	101	101	101	101	0	101	0	202	102	101	202	0	101	102	0	202	0
10EB1660_hatcheryM	202	101	101	0	0	101	202	202	102	101	202	202	202	101	101	101	101	101	102	102	202	101	202	101	102	101	102	101	101	202	101	102	102	202	202	101	101	101	0	102	101	202	202	202	101	202	101	202	202
10EB1681_hatcheryM	202	102	101	102	202	101	202	102	101	101	101	202	102	101	102	101	102	101	202	102	202	101	202	101	202	101	101	101	101	202	101	101	102	202	102	101	101	102	101	202	102	101	202	102	101	102	101	102	202
10EB2609_hatcheryF	202	101	101	202	202	0	202	202	101	101	0	202	202	101	101	101	101	101	202	102	0	102	0	101	202	0	102	101	101	202	102	101	102	101	102	101	101	0	101	0	102	202	0	0	102	202	101	0	202
10EB2613_hatcheryF	202	101	101	0	202	0	202	0	102	101	102	202	102	102	101	101	101	101	202	101	202	101	202	101	202	101	202	101	0	202	101	101	102	102	101	101	0	101	101	102	202	102	202	202	101	102	102	0	202
10EB2821_hatcheryF	102	101	101	202	102	101	102	0	0	0	101	202	102	101	101	101	0	101	0	101	0	101	0	101	202	101	101	101	101	202	101	0	0	101	0	0	101	0	101	0	0	101	202	202	101	202	0	0	202
10EB3028_hatcheryF	102	101	101	102	202	101	102	202	101	101	102	202	102	101	102	202	102	101	202	102	202	101	202	101	202	101	102	101	101	102	101	102	101	102	202	101	101	101	101	202	202	202	202	202	102	202	101	202	202
10EB3051_hatcheryF	202	101	0	202	202	101	101	102	202	101	101	102	202	101	101	101	101	101	202	102	202	101	202	101	202	101	102	101	101	202	101	101	102	202	102	101	102	102	101	202	202	102	202	202	101	102	102	102	202
10EB3122_hatcheryM	202	101	101	202	202	202	102	102	101	101	101	202	101	101	101	102	102	101	202	101	202	101	202	102	102	101	102	101	101	202	101	202	101	102	102	101	101	0	101	202	102	102	202	202	101	102	101	202	202
10EB3254_hatcheryM	202	102	101	102	202	101	0	0	202	101	101	202	202	101	101	101	101	101	202	202	202	101	202	101	202	0	102	101	101	202	101	101	101	202	202	101	101	101	101	202	202	101	202	102	101	102	101	102	202
10EB4452_hatcheryM	202	0	101	102	202	102	202	0	0	101	102	202	0	101	101	101	101	101	202	101	202	0	101	101	202	0	202	101	101	202	101	0	101	202	101	101	102	101	0	202	202	0	202	202	101	102	0	202	202
10EB5007_hatcheryF	202	101	101	202	202	101	202	101	101	101	101	202	101	101	102	101	101	0	202	0	202	101	202	101	202	101	202	101	101	202	101	102	101	0	102	102	101	101	101	202	202	202	202	102	101	202	101	202	202
10EB5032_hatcheryJ	202	101	101	102	0	101	202	102	202	101	101	202	202	101	101	0	202	101	202	102	0	102	202	101	202	0	102	102	101	202	0	102	102	202	101	101	101	0	101	202	102	202	202	101	101	202	101	0	202
10EB5297_hatcheryF	202	0	101	0	0	101	202	101	102	0	202	0	101	101	0	101	101	101	202	102	0	101	202	0	0	101	202	0	101	202	101	0	101	0	0	101	0	101	101	202	202	102	202	202	0	202	101	0	202
10EB5358_hatcheryF	202	202	0	202	202	102	0	0	202	101	101	202	102	101	0	0	101	101	0	102	0	101	0	101	202	101	202	101	101	202	101	101	101	202	101	102	101	0	101	202	202	0	202	202	0	202	101	102	202
10EB6041_hatcheryF	202	101	101	102	0	102	202	102	202	101	102	202	202	0	101	101	102	101	202	102	202	101	202	101	202	101	202	101	101	202	101	102	101	102	202	101	102	0	101	202	202	202	202	202	102	202	102	102	202
10EB6064_hatcheryF	202	102	101	202	202	202	202	102	101	101	101	202	101	102	101	0	101	102	202	102	202	101	102	101	202	101	202	102	102	202	101	102	102	102	101	101	102	102	101	202	102	102	202	202	102	102	102	102	202
10EB6196_hatcheryF	202	101	101	102	202	101	202	202	102	101	101	102	101	102	101	101	101	101	202	202	202	101	202	101	202	101	102	101	101	202	101	101	101	202	202	101	101	101	101	202	102	102	202	102	101	202	102	202	202
10EB6203_hatcheryF	102	101	102	102	202	101	102	102	102	101	202	202	202	101	102	101	102	102	102	102	202	102	202	101	202	101	202	101	101	202	101	102	101	102	102	101	101	202	101	202	102	101	202	202	102	202	102	202	202
10EB6205_hatcheryF	0	101	0	202	202	0	202	202	0	101	202	202	102	0	101	102	0	202	202	101	202	101	0	101	202	101	102	101	101	0	0	0	101	0	102	101	101	102	0	0	102	0	0	0	0	202	0	101	202
10EB6214_hatcheryM	202	102	101	102	202	102	102	102	102	101	101	202	101	101	101	102	102	0	202	101	202	101	102	101	102	101	202	101	101	202	101	101	102	202	102	101	101	0	101	202	102	202	202	102	101	202	101	202	202
10EB6438_hatcheryM	202	101	0	0	0	101	101	0	102	101	202	202	202	101	101	101	102	101	102	101	202	102	202	101	202	101	202	202	101	202	101	101	0	0	202	101	101	101	101	202	101	202	202	0	101	202	0	202	202
10EB6439_hatcheryF	202	102	101	202	202	202	202	202	102	101	102	202	102	101	102	101	102	101	202	101	202	101	202	101	202	101	102	101	102	202	101	101	102	101	102	101	101	102	101	202	202	202	202	102	101	102	101	102	202
10EB6620_hatcheryM	202	0	0	0	0	0	101	0	202	101	101	202	101	0	101	102	102	0	202	102	0	0	0	101	202	0	102	101	0	202	101	102	101	202	0	101	101	0	101	202	101	202	0	0	0	202	102	0	0
10EB6623_hatcheryF	202	101	101	0	202	102	102	0	101	101	101	202	101	102	101	101	101	101	202	101	102	101	202	101	102	101	102	101	101	202	101	101	102	102	102	101	101	102	101	102	102	102	102	202	101	102	101	202	202
10EB7495_hatcheryF	202	101	0	202	0	101	102	102	101	101	102	202	102	101	101	101	101	101	202	101	202	101	0	101	202	101	202	101	101	202	101	0	102	102	102	0	101	0	101	202	202	0	202	0	101	202	0	202	0
10EB7500_hatcheryF	102	101	101	0	202	101	202	0	102	101	102	202	101	101	101	101	102	101	202	101	0	102	202	101	202	101	102	101	101	202	101	101	102	102	102	101	0	0	101	202	202	202	202	102	101	202	0	102	202
10EB7529_hatcheryF	202	101	101	202	202	101	202	102	202	101	102	202	102	101	101	202	102	101	202	101	0	101	202	101	102	101	202	101	101	102	101	102	102	202	101	101	101	202	102	202	102	102	202	102	102	202	102	0	202
10EB7553_hatcheryF	202	0	0	0	202	101	102	102	202	101	101	202	102	101	102	101	101	101	202	101	202	101	202	102	101	101	202	101	101	0	101	101	101	202	202	101	101	202	202	202	202	102	202	202	101	102	0	102	202
10EB7561_hatcheryF	202	101	101	202	202	101	202	102	202	101	101	202	101	101	101	202	102	101	202	101	202	101	102	101	202	101	102	101	101	202	101	102	102	202	102	101	101	102	101	202	102	102	202	202	101	202	102	202	102
10EB7586_hatcheryF	202	101	101	202	202	101	101	0	0	101	102	202	102	102	101	101	101	101	0	102	202	101	0	101	202	101	102	101	101	202	0	101	101	202	101	101	102	102	101	202	202	102	102	202	101	102	102	202	202
10EB7589_hatcheryJ	202	101	101	202	202	101	202	0	101	101	102	202	202	0	101	101	102	101	202	102	202	101	202	101	202	101	101	101	101	202	101	102	102	202	101	101	101	101	102	202	202	202	202	102	102	102	102	202	202
10EB7616_hatcheryF	202	0	0	202	102	101	202	202	102	101	102	202	102	101	0	101	102	102	202	101	202	101	0	101	102	101	102	0	101	202	101	101	101	202	202	101	101	0	0	202	102	102	202	202	101	202	101	0	102
10EB7625_hatcheryF	202	101	202	202	202	101	102	202	101	101	102	202	102	102	101	101	0	101	202	102	0	102	202	101	202	101	202	101	101	202	101	101	101	102	102	101	101	202	101	202	202	102	202	202	101	202	102	202	202
10EB7629_hatcheryF	202	101	0	202	0	101	0	101	202	101	101	202	0	0	0	0	0	101	202	202	101	0	0	102	0	101	0	0	101	102	0	0	101	0	202	101	0	0	0	202	101	101	0	0	0	101	102	102	0
10EB7933_hatcheryF	202	101	101	102	202	102	102	102	202	101	102	202	102	102	101	101	101	101	202	101	102	101	202	101	202	101	102	101	101	202	101	101	102	102	202	101	102	102	101	202	202	102	102	0	101	202	101	202	102
10EB7955_hatcheryF	202	101	101	0	202	101	202	202	0	101	202	202	102	101	101	0	101	101	0	102	0	101	202	101	202	101	0	101	101	202	101	101	202	0	101	101	202	101	0	0	202	202	0	202	101	202	0	202	202
10EB8066_hatcheryF	202	101	101	202	202	101	202	101	202	101	202	202	102	0	101	101	101	101	202	101	202	101	202	102	202	101	202	101	101	202	101	101	102	202	101	101	101	0	101	102	102	102	202	202	101	102	102	0	202
10EB8131_hatcheryJ	202	101	102	0	202	102	202	101	0	101	101	202	102	102	102	0	101	101	202	101	202	101	0	101	102	101	102	101	101	202	101	101	101	202	102	102	101	101	101	202	202	0	202	0	202	102	101	102	202
10EB8264_hatcheryM	202	101	101	202	202	101	202	102	102	101	202	102	102	101	101	101	101	101	202	101	202	101	202	102	202	101	202	101	101	202	101	101	101	101	102	101	101	101	102	102	102	202	202	202	101	202	102	101	202
10EB8360_hatcheryF	202	101	102	0	202	101	202	102	102	101	101	202	102	101	101	102	101	101	202	102	202	102	202	101	202	101	102	101	101	202	102	202	101	0	202	101	101	101	101	102	102	0	202	102	101	102	101	0	202
10EB8745_hatcheryJ	0	102	101	0	202	101	102	202	102	101	102	202	101	101	101	0	101	101	202	0	202	101	0	101	202	101	102	101	101	202	0	101	102	0	101	102	101	0	101	202	101	102	102	0	101	102	0	202	202
10EB8828_hatcheryF	202	101	101	102	202	102	101	202	102	101	102	202	101	101	101	101	101	101	202	101	102	101	0	101	102	101	102	101	101	202	101	101	102	102	102	101	101	102	101	102	202	102	102	202	101	202	102	202	202
10EB8882_hatcheryF	202	101	101	102	102	202	102	202	102	101	101	202	102	102	101	101	102	102	202	102	202	101	202	101	202	101	102	101	101	202	101	101	101	202	101	101	101	102	101	202	101	102	202	0	101	202	101	202	202
10EB8951_hatcheryM	202	101	0	0	202	101	202	202	202	101	101	202	202	101	101	102	0	101	202	101	202	101	102	101	202	101	102	101	101	202	101	0	102	202	102	101	101	202	102	0	0	202	202	0	0	102	0	202	0
10EB9162_hatcheryJ	202	0	0	202	0	0	202	202	202	0	101	202	202	101	0	0	101	101	202	101	202	101	0	101	202	101	202	0	101	202	101	0	101	0	101	101	101	0	0	202	102	0	202	0	0	101	202	0	0
10EB9183_hatcheryF	202	101	101	0	202	202	202	0	101	101	101	202	101	102	101	102	101	101	202	102	0	101	202	101	202	101	102	101	101	202	101	102	101	202	102	102	102	102	101	102	102	202	102	202	101	202	102	0	102
10EB9508_hatcheryM	202	101	0	202	0	102	0	102	202	101	102	202	102	0	102	102	0	101	0	101	202	102	202	102	202	101	102	0	101	202	101	0	102	101	102	101	0	0	101	202	101	0	202	102	101	102	101	102	202
10EB9612_hatcheryJ	102	101	202	0	202	101	202	202	102	101	102	202	101	101	101	101	101	101	0	101	202	101	202	101	202	101	202	101	101	202	101	101	102	101	101	102	101	202	101	202	101	101	202	102	0	101	0	202	202
10EB9713_hatcheryF	202	101	0	202	202	101	202	202	202	101	101	202	202	101	101	101	102	101	202	102	202	101	202	101	202	101	102	101	101	202	102	101	102	102	102	101	101	101	101	202	102	102	202	202	101	202	102	102	202
10EB9801_hatcheryF	202	101	202	102	202	102	202	0	102	101	102	202	202	101	101	101	102	102	202	202	202	102	202	101	202	101	202	101	101	202	101	102	102	101	0	101	101	101	101	202	102	102	202	202	202	202	101	202	202
10EB9809_hatcheryF	102	101	101	202	0	101	102	102	102	101	101	202	101	101	101	101	202	101	202	102	202	102	202	101	202	101	101	101	101	202	101	101	101	202	202	101	101	102	0	202	102	202	202	102	101	101	101	202	202
10EB9827_hatcheryF	102	101	101	102	202	202	101	101	0	101	101	202	102	102	101	101	101	0	202	102	102	0	202	101	202	0	202	101	101	202	101	101	101	102	0	0	101	101	101	202	202	102	202	202	101	202	101	0	0
10EB9858_hatcheryF	202	102	0	202	202	102	202	102	202	101	0	202	202	101	101	101	102	101	202	102	202	101	0	101	202	101	202	102	101	202	101	101	101	102	202	101	101	101	101	202	202	102	202	202	101	202	101	102	202
10EB9866_hatcheryF	202	0	202	202	202	101	202	202	202	0	102	202	102	101	0	101	101	101	202	101	0	102	202	101	202	101	202	101	101	202	101	102	101	102	101	102	101	202	0	202	102	102	202	102	101	202	0	0	202
14FW0791_INT	102	101	101	102	202	101	102	101	101	101	101	202	102	101	102	0	101	101	102	101	202	101	102	101	202	101	101	101	101	202	101	101	101	202	102	101	101	102	101	202	202	102	202	101	101	202	101	202	202
14FW1131_INT	202	101	0	102	102	102	202	202	102	102	102	202	202	101	102	101	101	101	102	101	202	102	0	101	202	101	101	101	101	102	0	101	101	202	102	101	101	101	102	202	102	101	202	102	102	102	101	202	202
14FW1662_INT	202	101	101	102	202	101	202	0	0	0	102	202	0	0	0	101	101	101	202	102	202	102	202	101	202	101	102	101	101	202	101	101	0	202	102	101	101	102	0	202	102	102	202	102	0	0	0	102	202
14FW3348_INT	202	0	0	0	0	102	202	102	102	0	102	102	102	0	101	101	101	101	0	102	0	101	0	101	202	0	0	101	101	0	0	0	101	0	0	0	101	0	101	202	102	202	202	0	102	102	101	202	202
14FW3350_INT	202	101	101	202	202	101	202	101	102	101	102	202	101	101	101	101	102	101	202	101	202	102	202	102	202	102	102	102	101	202	101	101	101	202	102	101	101	102	101	202	202	102	102	101	101	102	101	202	202
14FW3432_INT	202	101	101	0	202	101	202	102	102	101	101	202	202	102	101	101	101	101	202	101	102	101	202	101	202	102	202	101	101	102	101	101	102	202	101	101	101	101	101	202	102	202	202	202	101	102	102	102	202
14FW4375_INT	202	101	101	202	0	0	0	0	202	101	101	202	101	0	101	0	202	0	202	102	0	0	0	101	202	0	0	102	101	102	202	102	0	0	202	101	101	0	101	202	0	0	202	0	102	202	102	101	202
14FW4504_INT	202	101	101	0	202	101	102	102	101	101	101	202	102	101	102	101	101	101	202	102	202	101	202	101	202	101	202	101	101	202	101	101	101	202	0	101	101	101	101	202	102	102	202	102	101	102	102	202	202
14FW4909_INT	0	0	0	0	202	0	0	102	0	101	102	102	101	0	102	101	101	0	202	102	0	0	0	0	202	0	202	102	101	202	0	102	102	0	202	0	0	102	0	202	102	102	0	0	101	102	0	102	0
14FW5383_INT	102	0	0	202	202	0	0	101	202	101	102	202	101	0	0	101	101	101	202	202	202	0	0	101	202	101	202	102	101	202	0	101	101	0	0	101	101	0	101	202	202	0	202	0	102	202	0	202	202
14FW5401_INT	202	101	0	0	202	0	202	102	0	101	101	202	101	0	101	101	101	101	0	102	0	0	0	102	202	0	102	101	0	202	101	101	101	202	0	101	101	102	0	202	202	0	202	0	102	102	0	0	0
14FW5636_INT	0	101	0	0	202	101	202	101	102	101	102	202	102	0	101	101	102	0	202	101	202	101	202	101	202	0	102	101	101	202	101	0	0	202	101	101	101	202	101	0	102	202	202	0	101	102	102	202	102
14FW5638_INT	202	101	101	102	202	102	102	101	102	101	102	202	102	101	101	101	102	101	202	101	202	101	202	101	202	102	102	101	101	202	101	101	202	202	202	101	101	202	102	202	102	202	202	102	102	102	102	202	202
14FW6232_INT	202	101	101	202	202	101	202	102	101	101	102	202	202	101	102	0	101	101	202	101	202	102	202	101	202	101	101	101	101	202	101	101	101	102	101	102	101	101	102	202	202	102	202	102	101	102	101	202	202
14FW6235_INT	102	101	0	0	102	101	102	202	202	101	202	202	101	102	0	101	0	101	202	101	202	102	0	101	202	101	0	101	101	102	0	101	101	202	101	102	0	102	101	202	102	202	202	102	101	202	0	102	202
14FW6237_INT	202	0	101	0	0	0	102	0	0	101	102	202	101	0	102	101	101	0	102	0	0	0	0	101	202	101	202	101	0	202	0	0	102	0	0	0	0	102	101	0	0	202	202	0	0	202	0	0	202
14FW6322_INT	202	101	101	202	202	101	102	102	102	101	101	102	102	101	101	101	101	101	102	202	202	101	202	101	202	102	102	101	101	202	101	101	102	102	102	101	101	102	102	202	202	102	202	102	101	202	101	202	202
14FW6413_INT	202	0	0	102	202	101	202	102	101	101	0	102	102	0	101	101	102	101	202	101	202	0	0	0	202	101	102	101	101	202	0	101	101	0	0	101	0	101	101	0	102	102	202	101	0	202	102	102	202
14FW6440_INT	202	101	101	102	0	101	202	102	202	101	101	202	101	0	101	102	102	101	202	101	202	101	0	101	202	101	202	101	101	202	0	102	0	202	0	101	101	102	102	202	202	202	202	202	101	0	202	102	202
14FW6566_INT	202	101	102	102	202	101	202	101	102	102	102	202	202	101	101	101	101	101	202	202	102	102	202	101	202	101	202	101	101	202	101	101	101	0	202	101	101	102	101	202	102	102	202	102	101	202	101	202	202
14FW6918_INT	202	101	101	202	202	102	202	101	202	101	202	202	202	0	102	101	101	101	202	102	102	101	0	101	202	101	102	101	101	102	101	102	202	202	102	102	101	102	101	202	202	102	202	202	102	102	101	202	202
14FW7452_INT	202	101	0	0	202	0	102	101	0	101	101	202	102	0	0	0	101	0	0	102	202	0	202	101	202	0	102	101	101	202	0	101	0	0	0	102	101	0	102	202	102	0	202	0	102	202	0	202	0
14FW7455_INT	202	101	101	202	202	101	202	101	202	101	102	102	102	101	101	101	101	101	202	102	202	101	202	101	202	101	102	101	101	202	101	101	101	202	0	101	101	101	102	202	102	202	202	102	101	102	101	202	202
14FW7456_INT	202	101	0	202	0	101	102	102	102	101	102	202	102	101	101	101	101	101	202	101	202	101	0	101	202	101	202	101	101	202	0	101	101	102	101	101	101	102	0	202	101	202	202	0	102	202	101	202	202
14FW7653_INT	202	101	101	202	202	101	102	102	102	101	101	202	101	101	101	101	202	101	202	102	202	102	202	101	202	101	102	101	102	202	101	101	101	202	101	101	102	102	101	202	102	202	202	202	102	202	101	202	202
14FW0643_SEG	202	101	101	0	202	102	102	202	101	101	102	202	102	101	101	0	102	101	102	102	102	102	202	102	202	101	202	102	101	102	101	101	101	102	102	101	101	102	102	202	102	102	202	102	102	202	102	202	202
14FW0805_SEG	202	102	101	202	202	102	202	102	102	101	101	202	102	101	101	101	101	101	202	101	102	101	202	101	202	101	202	101	101	202	101	101	102	102	101	101	101	101	102	202	102	202	202	202	101	202	101	202	202
14FW1110_SEG	202	202	101	102	202	101	202	202	102	101	101	202	202	101	101	101	102	101	102	102	202	101	202	101	202	101	102	101	101	202	101	101	102	202	102	102	101	102	101	202	202	101	202	202	101	202	101	102	202
14FW1768_SEG	202	101	101	102	202	102	202	102	102	101	102	202	102	102	101	101	101	101	202	202	202	101	202	101	202	101	101	101	101	202	101	102	101	202	202	101	101	101	101	202	202	102	202	202	101	202	102	102	202
14FW1789_SEG	202	101	0	102	0	101	202	202	102	101	101	202	102	101	101	102	102	101	202	101	102	101	102	101	202	101	202	101	101	202	101	102	102	0	101	101	101	102	102	202	202	101	202	102	101	102	101	102	102
14FW1799_SEG	202	101	101	202	202	101	202	202	202	101	101	202	102	101	101	101	101	102	202	102	102	102	202	101	202	101	101	101	101	202	101	101	101	202	102	101	101	102	101	202	202	102	202	202	102	202	102	102	202
14FW1850_SEG	202	102	0	202	202	102	202	202	102	101	102	102	102	101	102	101	102	101	202	101	102	101	202	101	202	101	102	101	101	202	101	101	101	101	0	101	101	101	101	202	202	102	202	101	102	202	102	202	102
14FW1868_SEG	202	101	101	202	202	202	202	102	101	101	101	202	101	101	102	101	101	101	202	102	202	101	102	101	202	101	202	101	101	202	101	102	101	202	202	101	102	101	101	202	102	102	202	102	101	202	101	102	202
14FW2231_SEG	202	102	101	202	102	202	202	202	102	101	101	202	101	101	101	101	101	101	202	102	202	202	0	101	202	102	202	101	101	202	101	102	101	202	202	101	101	102	101	202	102	202	202	101	102	202	102	202	202
14FW3412_SEG	202	101	101	202	202	102	102	102	102	101	202	202	202	101	101	101	102	102	102	101	202	101	202	101	102	101	102	101	101	102	101	102	101	102	102	101	101	102	101	202	102	101	202	202	102	102	102	102	202
14FW3454_SEG	202	0	0	0	202	102	202	202	202	101	102	102	102	202	101	101	101	101	202	101	202	101	202	101	202	101	102	101	101	202	0	0	102	202	101	0	101	102	102	202	0	0	0	202	101	202	101	0	202
14FW4045_SEG	202	0	0	202	0	102	0	0	0	101	102	202	102	0	101	101	101	0	202	102	0	0	202	101	202	0	102	101	101	202	101	0	101	0	102	101	0	0	102	202	102	202	202	0	102	202	101	0	202
14FW4476_SEG	202	0	0	0	202	102	202	202	0	101	101	202	102	0	101	101	101	0	202	102	202	102	0	0	202	101	202	102	0	202	102	102	101	0	0	102	0	101	101	202	102	0	0	0	102	102	0	102	202
14FW4882_SEG	102	101	102	102	202	102	102	102	102	101	102	202	102	102	101	101	102	102	202	102	202	101	202	101	102	101	102	102	101	202	101	101	101	102	102	101	102	102	101	202	102	101	102	202	101	102	102	102	102
14FW5506_SEG	202	101	0	0	0	102	0	102	101	101	101	202	102	0	101	101	102	0	202	102	0	101	202	101	202	101	102	101	101	202	101	101	0	102	0	101	0	101	101	202	202	202	202	102	101	102	102	202	202
14FW5549_SEG	202	102	101	202	102	101	202	202	202	101	102	202	102	101	101	101	101	102	102	101	202	101	0	102	202	101	0	101	101	202	101	101	101	0	101	101	0	101	101	202	101	102	202	202	101	202	102	0	202
14FW5664_SEG	102	102	102	102	102	101	102	102	102	101	102	102	202	102	102	101	101	101	102	202	202	102	202	101	202	101	102	101	101	202	101	101	102	202	102	101	101	102	101	202	102	102	202	102	102	102	101	102	202
14FW5840_SEG	202	101	0	0	202	202	0	102	102	101	102	202	0	102	101	101	101	101	202	101	102	101	0	101	102	0	202	101	0	202	101	102	101	0	0	101	101	102	0	202	0	0	202	0	101	202	0	202	102
14FW6239_SEG	202	101	0	202	202	101	202	101	202	101	101	202	102	0	101	102	101	101	202	101	202	101	202	101	202	102	102	101	101	202	101	101	102	102	202	101	101	202	101	202	102	102	202	102	101	102	101	102	202
14FW6258_SEG	202	101	101	102	202	101	202	102	102	101	102	202	102	102	101	102	101	102	202	101	102	101	202	101	202	101	102	101	101	202	101	101	101	202	102	101	102	0	101	202	202	102	202	202	101	202	101	202	202
14FW6277_SEG	202	101	101	0	102	202	102	202	101	101	102	202	102	101	101	101	202	102	202	101	102	101	202	101	102	101	102	101	101	202	101	102	101	102	102	101	101	102	101	202	102	101	202	102	102	202	101	202	202
14FW6288_SEG	202	102	101	202	0	102	0	102	202	0	0	202	101	101	102	101	102	101	202	101	202	101	102	101	102	101	202	101	101	202	101	101	101	102	102	102	101	102	101	202	102	102	202	202	101	202	101	0	202
14FW6871_SEG	202	0	101	0	202	102	202	102	0	101	101	202	102	102	0	101	0	0	202	101	202	101	0	101	202	101	202	101	101	202	101	0	101	0	0	0	0	102	0	202	102	0	102	0	101	202	101	102	0
14FW7042_SEG	202	101	102	202	202	102	202	101	101	101	102	202	102	0	101	101	102	101	202	202	0	101	0	101	202	101	102	101	0	202	101	102	101	102	202	101	101	101	101	202	102	102	202	102	102	202	101	102	202
14FW7638_SEG	202	101	0	202	202	202	102	102	102	101	102	202	202	0	101	101	102	102	202	102	0	101	202	101	202	101	0	101	101	102	101	102	101	102	102	102	101	102	101	202	102	102	202	0	102	202	101	202	202
14FW7641_SEG	202	102	0	202	0	0	102	102	101	101	101	202	202	102	101	101	101	101	202	102	202	101	202	101	202	101	102	101	101	202	101	101	101	202	102	101	101	102	0	202	102	102	202	102	101	102	101	202	202
14FW7654_SEG	202	101	0	0	202	101	202	102	102	101	102	202	202	0	101	101	101	101	202	102	202	102	102	102	202	101	202	101	101	202	101	101	101	202	0	102	101	101	101	202	202	101	202	101	101	102	101	202	102
14FW7774_SEG	102	0	101	202	202	101	102	102	202	101	101	202	101	0	101	101	102	102	202	102	202	102	102	101	202	101	202	101	0	202	101	102	101	102	101	101	101	202	101	202	102	0	202	102	101	202	102	202	202
[truncated: 5,000 more columns]

## Sheet: S5. Inferred map positions
Table S5. Results from the bedtools closest function to identify the nearest mapped Chinook salmon locus to each unmapped Chinook salmon locus based on Bowtie2 alignments to the rainbow trout and Atlantic salmon genomes. Positions of unmapped loci were inferred if they were within 100 kilobases of a mapped locus, and both mapped and unmapped loci had minimum mapping qualities of 10. 113 unmapped …
Genome	Genome_reference_unmapped	Alignment_start_unmapped	Alignment_stop_unmapped	Unmapped_locus	Unmapped_locus_mapping_quality	Genome_reference_mapped	Alignment_start_mapped	Alignment_stopped_mapped	Mapped_locus	Mapped_locus_mapping_quality	Distance	Infer_position?	Chinook_chrom_mapped_locus	Chinook_position_mapped_locus	Inferred_chrom_unmapped_locus	Inferred_position_unmapped_locus
Rainbow	scaffold_458	614658	614732	Ot039504	11	scaffold_458	515442	515516	Ot018965_Ots16q	42	-99143	TRUE	Ots16	92.07	Ots16	92.07
Rainbow	scaffold_1033	216564	216638	Ot047130	42	scaffold_1033	117634	117708	Ot007100_Ots13q	40	-98857	TRUE	Ots13	148.22	Ots13	148.22
Rainbow	scaffold_728	163372	163446	Ot028948	42	scaffold_728	64592	64666	Ot045540_Ots22q	23	-98707	TRUE	Ots22	77.83	Ots22	77.83
Rainbow	scaffold_79934	532688	532762	Ot037646	23	scaffold_79934	434080	434154	Ot040379_Ots03c	42	-98535	TRUE	Ots03	98.31	Ots03	98.31
Rainbow	scaffold_518	445408	445485	Ot016691	14	scaffold_518	346969	347041	Ot045281_Ots16p	24	-98368	TRUE	Ots16	34.26	Ots16	34.26
Rainbow	scaffold_1692	115067	115141	Ot049856	11	scaffold_1692	17031	17105	Ot016162_Ots05q	40	-97963	TRUE	Ots05	65.01	Ots05	65.01
Rainbow	scaffold_761	450561	450635	Ot055558	40	scaffold_761	354341	354415	Ot035476_Ots13q	42	-96147	TRUE	Ots13	108.56	Ots13	108.56
Rainbow	scaffold_1041	255334	255408	Ot015653	40	scaffold_1041	159229	159303	Ot008744_Ots11q	42	-96032	TRUE	Ots11	135.24	Ots11	135.24
Rainbow	scaffold_661	112085	112159	Ot007227	40	scaffold_661	16625	16699	Ot009544_Ots18q	42	-95387	TRUE	Ots18	53.63	Ots18	53.63
Rainbow	scaffold_117	765256	765330	Ot011985	42	scaffold_117	671620	671694	Ot016986_Ots25q	40	-93563	TRUE	Ots25	38.47	Ots25	38.47
Rainbow	scaffold_416	386085	386159	Ot006500_IOts17	23	scaffold_416	292791	292865	Ot006821_Ots17q	15	-93221	TRUE	Ots17	49.96	Ots17	49.96
Rainbow	scaffold_631	198548	198623	Ot005582	24	scaffold_631	105788	105862	Ot045122_Ots16q	16	-92687	TRUE	Ots16	71.49	Ots16	71.49
Rainbow	scaffold_984	335239	335313	Ot004675	42	scaffold_984	243225	243299	Ot019496_Ots02p	40	-91941	TRUE	Ots02	9.13	Ots02	9.13
Rainbow	scaffold_9	1222422	1222496	Ot022687	40	scaffold_9	1131293	1131367	Ot015234_Ots16p	40	-91056	TRUE	Ots16	38.27	Ots16	38.27
Rainbow	scaffold_387	388949	389023	Ot043606_IOts13	23	scaffold_387	298138	298211	Ot049908_Ots13c	42	-90739	TRUE	Ots13	89.63	Ots13	89.63
Rainbow	scaffold_804	116726	116800	Ot017030	42	scaffold_804	26037	26111	Ot032930_Ots09p	23	-90616	TRUE	Ots09	7.99	Ots09	7.99
Rainbow	scaffold_661	107187	107261	Ot044526	22	scaffold_661	16625	16699	Ot009544_Ots18q	42	-90489	TRUE	Ots18	53.63	Ots18	53.63
Rainbow	scaffold_7	1751035	1751109	Ot004360	42	scaffold_7	1660784	1660858	Ot005934_Ots29c	40	-90178	TRUE	Ots29	22.52	Ots29	22.52
Rainbow	scaffold_377	95817	95890	Ot020483	23	scaffold_377	6237	6311	Ot016972_Ots33q	40	-89507	TRUE	Ots33	108.12	Ots33	108.12
Rainbow	scaffold_1194	178030	178104	Ot031139	42	scaffold_1194	88616	88690	Ot011260_Ots12p	42	-89341	TRUE	Ots12	20.67	Ots12	20.67
Rainbow	scaffold_627	433919	433992	Ot016347	23	scaffold_627	344827	344901	Ot025361_Ots07q	42	-89019	TRUE	Ots07	105.04	Ots07	105.04
Rainbow	scaffold_815	377690	377767	Ot050481	23	scaffold_815	288610	288684	Ot034068_Ots09p	42	-89007	TRUE	Ots09	9.41	Ots09	9.41
Rainbow	scaffold_40	1055281	1055355	Ot046864	42	scaffold_40	967199	967273	Ot009351_Ots08c	42	-88009	TRUE	Ots08	70.88	Ots08	70.88
Rainbow	scaffold_188	641734	641808	Ot038410	42	scaffold_188	554535	554609	Ot005610_Ots01q	22	-87126	TRUE	Ots01	139.67	Ots01	139.67
Rainbow	scaffold_828	349722	349796	Ot029126	39	scaffold_828	262893	262967	Ot048155_Ots16q	42	-86756	TRUE	Ots16	71.49	Ots16	71.49
Rainbow	scaffold_38	174132	174206	Ot044463	42	scaffold_38	88203	88277	Ot023840_Ots11q	42	-85856	TRUE	Ots11	128.44	Ots11	128.44
Rainbow	scaffold_1079	255333	255407	Ot007023	42	scaffold_1079	169857	169933	Ot040849_Ots04p	40	-85401	TRUE	Ots04	6.65	Ots04	6.65
Rainbow	scaffold_30	2293546	2293620	Ot000919	42	scaffold_30	2208979	2209053	Ot039020_Ots08p	42	-84494	TRUE	Ots08	50.49	Ots08	50.49
Rainbow	scaffold_162	334157	334231	Ot000526	40	scaffold_162	249944	250018	Ot054353_Ots11q	42	-84140	TRUE	Ots11	97.79	Ots11	97.79
Rainbow	scaffold_79934	518109	518183	Ot033468	42	scaffold_79934	434080	434154	Ot040379_Ots03c	42	-83956	TRUE	Ots03	98.31	Ots03	98.31
Rainbow	scaffold_553	528068	528146	Ot001947	24	scaffold_553	444393	444467	Ot006449_Ots02p	16	-83602	TRUE	Ots02	27.9	Ots02	27.9
Rainbow	scaffold_950	149441	149515	Ot050941	39	scaffold_950	65894	65968	Ot037162_Ots21q	42	-83474	TRUE	Ots21	56.81	Ots21	56.81
Rainbow	scaffold_856	290314	290388	Ot038764	23	scaffold_856	206945	207019	Ot036298_Ots25q	40	-83296	TRUE	Ots25	93.34	Ots25	93.34
Rainbow	scaffold_262	472454	472528	Ot013935	42	scaffold_262	391123	391199	Ot002218_Ots05p	24	-81256	TRUE	Ots05	34.81	Ots05	34.81
Rainbow	scaffold_472	653193	653267	Ot015955	23	scaffold_472	572416	572490	Ot013571_Ots04p	23	-80704	TRUE	Ots04	51.68	Ots04	51.68
Rainbow	scaffold_314	113645	113719	Ot003934	42	scaffold_314	33162	33236	Ot021852_Ots15p	23	-80410	TRUE	Ots15	89.87	Ots15	89.87
Rainbow	scaffold_40	1047007	1047081	Ot039648	40	scaffold_40	967199	967273	Ot009351_Ots08c	42	-79735	TRUE	Ots08	70.88	Ots08	70.88
Rainbow	scaffold_3	3231441	3231515	Ot047981	23	scaffold_3	3151649	3151723	Ot016252_Ots11q	40	-79719	TRUE	Ots11	121.56	Ots11	121.56
Rainbow	scaffold_517	302704	302778	Ot052456	26	scaffold_517	222943	223017	Ot021271_Ots17q	23	-79688	TRUE	Ots17	68.24	Ots17	68.24
Rainbow	scaffold_119	901622	901696	Ot030828	42	scaffold_119	824138	824212	Ot033616_Ots02p	42	-77411	TRUE	Ots02	5.19	Ots02	5.19
Rainbow	scaffold_470	238574	238648	Ot032940	42	scaffold_470	161552	161626	Ot018226_Ots10p	42	-76949	TRUE	Ots10	12.27	Ots10	12.27
Rainbow	scaffold_379	199299	199373	Ot029379	42	scaffold_379	123003	123077	Ot031257_Ots33q	23	-76223	TRUE	Ots33	138.51	Ots33	138.51
Rainbow	scaffold_39	805535	805609	Ot016438	40	scaffold_39	729277	729351	Ot045837_Ots03q	40	-76185	TRUE	Ots03	141.61	Ots03	141.61
Rainbow	scaffold_339	529736	529810	Ot036064	40	scaffold_339	453488	453562	Ot017048_Ots08p	40	-76175	TRUE	Ots08	11.03	Ots08	11.03
Rainbow	scaffold_64	1107294	1107368	Ot015082	42	scaffold_64	1031342	1031416	Ot031632_Ots11q	42	-75879	TRUE	Ots11	73.67	Ots11	73.67
Rainbow	scaffold_493	214788	214862	Ot004419	40	scaffold_493	139084	139158	Ot035189_Ots05p	42	-75631	TRUE	Ots05	19.79	Ots05	19.79
Rainbow	scaffold_8	2005137	2005211	Ot041424_IOts07	42	scaffold_8	1929832	1929906	Ot042871_Ots07q	40	-75232	TRUE	Ots07	142.25	Ots07	142.25
Rainbow	scaffold_276	284959	285033	Ot047871	42	scaffold_276	210359	210433	Ot032047_Ots11q	42	-74527	TRUE	Ots11	123.74	Ots11	123.74
Rainbow	scaffold_200	483971	484045	Ot025177	23	scaffold_200	410316	410390	Ot022822_Ots06p	40	-73582	TRUE	Ots06	24.8	Ots06	24.8
Rainbow	scaffold_300	698429	698503	Ot024985	42	scaffold_300	625174	625248	Ot005506_Ots25c	42	-73182	TRUE	Ots25	33.05	Ots25	33.05
Rainbow	scaffold_300	698359	698433	Ot011910	42	scaffold_300	625174	625248	Ot005506_Ots25c	42	-73112	TRUE	Ots25	33.05	Ots25	33.05
Rainbow	scaffold_1	2928791	2928865	Ot029821	40	scaffold_1	2855738	2855812	Ot023557_Ots12q	42	-72980	TRUE	Ots12	91.19	Ots12	91.19
Rainbow	scaffold_198	683570	683644	Ot032668	42	scaffold_198	611614	611688	Ot007713_Ots05p	42	-71883	TRUE	Ots05	14.12	Ots05	14.12
Rainbow	scaffold_12	667352	667426	Ot039427	42	scaffold_12	595568	595642	Ot012819_Ots01q	42	-71711	TRUE	Ots01	148.5	Ots01	148.5
Rainbow	scaffold_940	267471	267545	Ot002097	23	scaffold_940	196372	196446	Ot018105_Ots30c	23	-71026	TRUE	Ots30	18.55	Ots30	18.55
Rainbow	scaffold_1957	114323	114398	Ot001689	14	scaffold_1957	44045	44119	Ot004249_Ots08p	42	-70205	TRUE	Ots08	9.14	Ots08	9.14
Rainbow	scaffold_898	194555	194629	Ot044690	23	scaffold_898	124402	124476	Ot042192_Ots06q	40	-70080	TRUE	Ots06	101.72	Ots06	101.72
Rainbow	scaffold_26	1837736	1837810	Ot007716	42	scaffold_26	1768140	1768213	Ot044899_Ots26q	24	-69524	TRUE	Ots26	29.47	Ots26	29.47
Rainbow	scaffold_73	634125	634199	Ot018144	42	scaffold_73	565605	565679	Ot010873_Ots05p	23	-68447	TRUE	Ots05	34.81	Ots05	34.81
Rainbow	scaffold_2643	82494	82568	Ot025163	42	scaffold_2643	14064	14138	Ot036386_Ots25c	40	-68357	TRUE	Ots25	27.76	Ots25	27.76
Rainbow	scaffold_404	730824	730898	Ot049387	42	scaffold_404	663791	663865	Ot033375_Ots24q	42	-66960	TRUE	Ots24	34.96	Ots24	34.96
Rainbow	scaffold_2190	77159	77233	Ot001595	42	scaffold_2190	11622	11696	Ot043884_Ots10q	42	-65464	TRUE	Ots10	130.34	Ots10	130.34
Rainbow	scaffold_874	69553	69627	Ot000438	42	scaffold_874	4253	4329	Ot031739_Ots09p	40	-65225	TRUE	Ots09	33.22	Ots09	33.22
Rainbow	scaffold_2532	80600	80674	Ot035728	42	scaffold_2532	15899	15973	Ot031799_Ots04p	42	-64628	TRUE	Ots04	6.65	Ots04	6.65
Rainbow	scaffold_238	612207	612281	Ot019674	42	scaffold_238	548070	548144	Ot047128_Ots18q	42	-64064	TRUE	Ots18	23.6	Ots18	23.6
Rainbow	scaffold_121	1319518	1319592	Ot053991	42	scaffold_121	1256035	1256109	Ot051316_Ots08q	42	-63410	TRUE	Ots08	89.92	Ots08	89.92
Rainbow	scaffold_1249	282041	282115	Ot011546	14	scaffold_1249	219236	219310	Ot012466_Ots03q	42	-62732	TRUE	Ots03	171.68	Ots03	171.68
Rainbow	scaffold_605	475253	475327	Ot046721	25	scaffold_605	413119	413193	Ot044486_Ots12p	40	-62061	TRUE	Ots12	5.55	Ots12	5.55
Rainbow	scaffold_207	795266	795340	Ot036754	42	scaffold_207	733711	733785	Ot042033_Ots11q	40	-61482	TRUE	Ots11	94.46	Ots11	94.46
Rainbow	scaffold_759	427537	427611	Ot044919	22	scaffold_759	367722	367796	Ot055181_Ots13q	22	-59742	TRUE	Ots13	95.57	Ots13	95.57
Rainbow	scaffold_855	165210	165284	Ot006749	35	scaffold_855	107754	107828	Ot048897_Ots06c	23	-57383	TRUE	Ots06	65.94	Ots06	65.94
Rainbow	scaffold_1	4904807	4904881	Ot007850	42	scaffold_1	4847825	4847899	Ot019446_Ots12q	40	-56909	TRUE	Ots12	96.82	Ots12	96.82
Rainbow	scaffold_419	227258	227332	Ot039952	38	scaffold_419	171290	171364	Ot042757_Ots11q	42	-55895	TRUE	Ots11	130.62	Ots11	130.62
Rainbow	scaffold_1063	162849	162923	Ot037463	42	scaffold_1063	107383	107456	Ot024765_Ots23q	11	-55394	TRUE	Ots23	4.6	Ots23	4.6
Rainbow	scaffold_8	2253780	2253854	Ot019622	23	scaffold_8	2198590	2198664	Ot034104_Ots07q	40	-55117	TRUE	Ots07	140.86	Ots07	140.86
Rainbow	scaffold_279	251244	251318	Ot010771	42	scaffold_279	196076	196150	Ot038058_Ots33q	22	-55095	TRUE	Ots33	105.17	Ots33	105.17
Rainbow	scaffold_262	802365	802442	Ot007003	24	scaffold_262	747481	747555	Ot009936_Ots05p	26	-54811	TRUE	Ots05	27.74	Ots05	27.74
Rainbow	scaffold_99	1495342	1495416	Ot046230	40	scaffold_99	1440983	1441057	Ot007406_Ots20q	40	-54286	TRUE	Ots20	62.53	Ots20	62.53
Rainbow	scaffold_1297	107415	107489	Ot000762	42	scaffold_1297	53183	53257	Ot051172_Ots12q	42	-54159	TRUE	Ots12	113.24	Ots12	113.24
Rainbow	scaffold_130	1497270	1497344	Ot001267	42	scaffold_130	1443156	1443229	Ot017673_Ots02q	24	-54042	TRUE	Ots02	82.14	Ots02	82.14
Rainbow	scaffold_1428	235085	235159	Ot008436	42	scaffold_1428	181197	181271	Ot027221_Ots18q	40	-53815	TRUE	Ots18	64.76	Ots18	64.76
Rainbow	scaffold_1564	96521	96595	Ot013518	40	scaffold_1564	42731	42805	Ot003394_Ots12q	35	-53717	TRUE	Ots12	133.86	Ots12	133.86
Rainbow	scaffold_16	2895426	2895500	Ot010293	42	scaffold_16	2842436	2842510	Ot041495_Ots09p	42	-52917	TRUE	Ots09	17.34	Ots09	17.34
Rainbow	scaffold_337	538253	538327	Ot046261	42	scaffold_337	485706	485780	Ot023230_Ots08p	42	-52474	TRUE	Ots08	9.14	Ots08	9.14
Rainbow	scaffold_1287	232481	232555	Ot049750	42	scaffold_1287	180495	180569	Ot026902_Ots20c	42	-51913	TRUE	Ots20	37.19	Ots20	37.19
Rainbow	scaffold_466	724572	724646	Ot008885	23	scaffold_466	673442	673516	Ot036360_Ots10q	23	-51057	TRUE	Ots10	83.59	Ots10	83.59
Rainbow	scaffold_98	227102	227176	Ot031134	23	scaffold_98	176631	176705	Ot041573_Ots09p	35	-50398	TRUE	Ots09	80.06	Ots09	80.06
Rainbow	scaffold_1089	287727	287801	Ot013755	23	scaffold_1089	237634	237708	Ot022596_Ots14p	23	-50020	TRUE	Ots14	57.19	Ots14	57.19
Rainbow	scaffold_284	393051	393125	Ot050789	40	scaffold_284	345283	345357	Ot003153_Ots16q	42	-47695	TRUE	Ots16	98.12	Ots16	98.12
Rainbow	scaffold_1603	96644	96718	Ot040838	23	scaffold_1603	48927	49001	Ot003922_Ots22q	40	-47644	TRUE	Ots22	63.6	Ots22	63.6
Rainbow	scaffold_1105	230546	230620	Ot049180	23	scaffold_1105	182925	182999	Ot026237_Ots23q	42	-47548	TRUE	Ots23	49.96	Ots23	49.96
Rainbow	scaffold_2	553259	553333	Ot040948	22	scaffold_2	506117	506191	Ot013454_Ots29q	39	-47069	TRUE	Ots29	24.7	Ots29	24.7
Rainbow	scaffold_16	1128272	1128346	Ot054567	40	scaffold_16	1081655	1081729	Ot053571_Ots09p	21	-46544	TRUE	Ots09	15.16	Ots09	15.16
Rainbow	scaffold_937	267666	267740	Ot030551	23	scaffold_937	221133	221207	Ot045153_Ots01p	26	-46460	TRUE	Ots01	29.46	Ots01	29.46
Rainbow	scaffold_573	249451	249525	Ot029761	42	scaffold_573	203288	203362	Ot023034_Ots08q	42	-46090	TRUE	Ots08	110.85	Ots08	110.85
Rainbow	scaffold_537	222352	222426	Ot043089	11	scaffold_537	177014	177088	Ot039602_Ots30q	42	-45265	TRUE	Ots30	74.5	Ots30	74.5
Rainbow	scaffold_104	784989	785063	Ot009418	26	scaffold_104	740745	740819	Ot044101_Ots06q	40	-44171	TRUE	Ots06	116.22	Ots06	116.22
Rainbow	scaffold_280	354064	354138	Ot012533	42	scaffold_280	310252	310326	Ot022866_Ots11q	42	-43739	TRUE	Ots11	121.09	Ots11	121.09
Rainbow	scaffold_107	900782	900856	Ot000687	40	scaffold_107	859287	859361	Ot004013_Ots21q	40	-41422	TRUE	Ots21	45.91	Ots21	45.91
Rainbow	scaffold_260	489147	489221	Ot044136	23	scaffold_260	448277	448351	Ot052511_Ots30q	42	-40797	TRUE	Ots30	65.71	Ots30	65.71
Rainbow	scaffold_1098	292457	292531	Ot054855	40	scaffold_1098	251680	251754	Ot009244_Ots25c	42	-40704	TRUE	Ots25	29.51	Ots25	29.51
Rainbow	scaffold_912	263910	263984	Ot051027	40	scaffold_912	223240	223314	Ot034199_Ots12p	42	-40597	TRUE	Ots12	17.76	Ots12	17.76
Rainbow	scaffold_255	365849	365923	Ot021728	42	scaffold_255	326206	326280	Ot014486_Ots08p	42	-39570	TRUE	Ots08	14.18	Ots08	14.18
Rainbow	scaffold_2810	51696	51770	Ot038733	42	scaffold_2810	12259	12333	Ot024397_Ots08p	22	-39364	TRUE	Ots08	15.63	Ots08	15.63
Rainbow	scaffold_459	63381	63455	Ot013089_IOts06	42	scaffold_459	23951	24025	Ot023667_Ots06q	42	-39357	TRUE	Ots06	112.62	Ots06	112.62
Rainbow	scaffold_2010	109753	109827	Ot039836	42	scaffold_2010	71575	71649	Ot053278_Ots23q	16	-38105	TRUE	Ots23	60.61	Ots23	60.61
Rainbow	scaffold_287	192886	192960	Ot032695	42	scaffold_287	155893	155967	Ot034853_Ots02p	15	-36920	TRUE	Ots02	23.89	Ots02	23.89
Rainbow	scaffold_1293	79747	79821	Ot049048	40	scaffold_1293	42856	42930	Ot035954_Ots03p	42	-36818	TRUE	Ots03	54.6	Ots03	54.6
Rainbow	scaffold_169	1055668	1055742	Ot012660	27	scaffold_169	1019158	1019232	Ot039199_Ots16p	26	-36437	TRUE	Ots16	2.56	Ots16	2.56
Rainbow	scaffold_245	220791	220865	Ot027891	40	scaffold_245	184638	184712	Ot039573_Ots04p	40	-36080	TRUE	Ots04	14.18	Ots04	14.18
Rainbow	scaffold_229	810544	810618	Ot026261	37	scaffold_229	774450	774524	Ot031696_Ots29q	40	-36021	TRUE	Ots29	64.96	Ots29	64.96
Rainbow	scaffold_150	965537	965611	Ot001824_IOts04	42	scaffold_150	929486	929560	Ot011292_Ots04p	42	-35978	TRUE	Ots04	19.54	Ots04	19.54
Rainbow	scaffold_332	656980	657055	Ot024868	24	scaffold_332	621424	621498	Ot030365_Ots09p	42	-35483	TRUE	Ots09	18.76	Ots09	18.76
Rainbow	scaffold_4585	35538	35612	Ot033052	42	scaffold_4585	302	376	Ot006954_Ots33q	42	-35163	TRUE	Ots33	139.94	Ots33	139.94
Rainbow	scaffold_783	233919	233993	Ot046262	42	scaffold_783	199361	199435	Ot016188_Ots09p	16	-34485	TRUE	Ots09	52.92	Ots09	52.92
Rainbow	scaffold_1082	141666	141740	Ot028548	42	scaffold_1082	107403	107477	Ot004731_Ots26c	23	-34190	TRUE	Ots26	1.67	Ots26	1.67
Rainbow	scaffold_53	1437772	1437846	Ot044236	42	scaffold_53	1403617	1403690	Ot005990_Ots33q	42	-34083	TRUE	Ots33	115.97	Ots33	115.97
Rainbow	scaffold_636	354747	354821	Ot025623_IOts05	22	scaffold_636	320666	320740	Ot015901_Ots05q	42	-34008	TRUE	Ots05	115.77	Ots05	115.77
Rainbow	scaffold_610	186727	186801	Ot023642_IOts05	40	scaffold_610	152706	152780	Ot029965_Ots05p	40	-33948	TRUE	Ots05	4.05	Ots05	4.05
Rainbow	scaffold_636	354678	354751	Ot032603	23	scaffold_636	320666	320740	Ot015901_Ots05q	42	-33939	TRUE	Ots05	115.77	Ots05	115.77
Rainbow	scaffold_163	1394182	1394256	Ot051921	42	scaffold_163	1360967	1361041	Ot010611_Ots06q	23	-33142	TRUE	Ots06	101.72	Ots06	101.72
Rainbow	scaffold_362	71581	71655	Ot011000	40	scaffold_362	39027	39101	Ot007424_Ots16p	42	-32481	TRUE	Ots16	15.25	Ots16	15.25
Rainbow	scaffold_362	71511	71585	Ot037521	23	scaffold_362	39027	39101	Ot007424_Ots16p	42	-32411	TRUE	Ots16	15.25	Ots16	15.25
Rainbow	scaffold_765	435287	435361	Ot052983	42	scaffold_765	402947	403021	Ot029533_Ots18q	40	-32267	TRUE	Ots18	61.19	Ots18	61.19
Rainbow	scaffold_2440	82910	82984	Ot037140	42	scaffold_2440	50725	50799	Ot011094_Ots10c	42	-32112	TRUE	Ots10	64.95	Ots10	64.95
Rainbow	scaffold_69	1154853	1154927	Ot043232	21	scaffold_69	1122716	1122791	Ot016762_Ots01p	42	-32063	TRUE	Ots01	28.05	Ots01	28.05
Rainbow	scaffold_517	88559	88633	Ot051049	42	scaffold_517	56597	56671	Ot047049_Ots17q	35	-31889	TRUE	Ots17	68.01	Ots17	68.01
Rainbow	scaffold_924	141528	141602	Ot040666	42	scaffold_924	109732	109806	Ot043146_Ots08q	36	-31723	TRUE	Ots08	100.53	Ots08	100.53
Rainbow	scaffold_387	807214	807288	Ot054378_IOts13	42	scaffold_387	775903	775976	Ot020878_Ots13c	24	-31239	TRUE	Ots13	89.63	Ots13	89.63
Rainbow	scaffold_1063	138570	138644	Ot042314	42	scaffold_1063	107383	107456	Ot024765_Ots23q	11	-31115	TRUE	Ots23	4.6	Ots23	4.6
Rainbow	scaffold_971	191982	192056	Ot040989	42	scaffold_971	161561	161635	Ot054848_Ots02p	42	-30348	TRUE	Ots02	23.89	Ots02	23.89
Rainbow	scaffold_386	827701	827775	Ot042261	42	scaffold_386	797378	797452	Ot053203_Ots06p	40	-30250	TRUE	Ots06	38.27	Ots06	38.27
Rainbow	scaffold_563	559018	559092	Ot047997_IOts18	23	scaffold_563	528700	528774	Ot004253_Ots18c	42	-30245	TRUE	Ots18	19.65	Ots18	19.65
Rainbow	scaffold_292	532941	533015	Ot016134	40	scaffold_292	503558	503632	Ot037828_Ots06c	26	-29310	TRUE	Ots06	62.54	Ots06	62.54
Rainbow	scaffold_3551	31697	31771	Ot018198	42	scaffold_3551	2588	2662	Ot017934_Ots24q	40	-29036	TRUE	Ots24	25.4	Ots24	25.4
Rainbow	scaffold_2042	78003	78077	Ot033286	26	scaffold_2042	49090	49164	Ot056149_Ots16p	23	-28840	TRUE	Ots16	2.29	Ots16	2.29
Rainbow	scaffold_1966	110903	110977	Ot040190	42	scaffold_1966	82167	82241	Ot050850_Ots25q	23	-28663	TRUE	Ots25	66.58	Ots25	66.58
Rainbow	scaffold_787	280474	280548	Ot035907_IOts14	42	scaffold_787	251749	251823	Ot039241_Ots14p	40	-28652	TRUE	Ots14	89	Ots14	89
Rainbow	scaffold_99	253796	253870	Ot024837	42	scaffold_99	225885	225959	Ot027314_Ots20q	26	-27838	TRUE	Ots20	51.94	Ots20	51.94
Rainbow	scaffold_704	239927	240001	Ot053757	23	scaffold_704	212295	212369	Ot001715_Ots31q	23	-27559	TRUE	Ots31	61.72	Ots31	61.72
Rainbow	scaffold_258	29800	29874	Ot012637	42	scaffold_258	2295	2369	Ot021560_Ots22q	42	-27432	TRUE	Ots22	22.03	Ots22	22.03
Rainbow	scaffold_50	84531	84605	Ot003052	42	scaffold_50	57260	57334	Ot031838_Ots13q	23	-27198	TRUE	Ots13	141.02	Ots13	141.02
Rainbow	scaffold_253	828685	828759	Ot005266	42	scaffold_253	801493	801568	Ot008291_Ots06q	24	-27118	TRUE	Ots06	140.42	Ots06	140.42
Rainbow	scaffold_1136	252712	252785	Ot039222	42	scaffold_1136	225649	225723	Ot018169_Ots09p	42	-26990	TRUE	Ots09	7.99	Ots09	7.99
Rainbow	scaffold_910	400030	400104	Ot023880	42	scaffold_910	373474	373548	Ot045262_Ots02p	42	-26483	TRUE	Ots02	0	Ots02	0
Rainbow	scaffold_1671	155330	155404	Ot015590	42	scaffold_1671	131149	131223	Ot003735_Ots26q	42	-24108	TRUE	Ots26	42.37	Ots26	42.37
Rainbow	scaffold_259	204261	204335	Ot002820	26	scaffold_259	180108	180182	Ot005318_Ots10q	23	-24080	TRUE	Ots10	70.44	Ots10	70.44
Rainbow	scaffold_1671	155260	155334	Ot015959	23	scaffold_1671	131149	131223	Ot003735_Ots26q	42	-24038	TRUE	Ots26	42.37	Ots26	42.37
Rainbow	scaffold_96	691935	692009	Ot053808	42	scaffold_96	668094	668168	Ot015462_Ots01p	42	-23768	TRUE	Ots01	45.58	Ots01	45.58
Rainbow	scaffold_898	146821	146895	Ot028003	39	scaffold_898	124402	124476	Ot042192_Ots06q	40	-22346	TRUE	Ots06	101.72	Ots06	101.72
Rainbow	scaffold_5	3324909	3324983	Ot036432	40	scaffold_5	3302509	3302583	Ot002506_Ots12p	42	-22327	TRUE	Ots12	20.67	Ots12	20.67
Rainbow	scaffold_107	881635	881709	Ot008780	23	scaffold_107	859287	859361	Ot004013_Ots21q	40	-22275	TRUE	Ots21	45.91	Ots21	45.91
Rainbow	scaffold_378	82740	82814	Ot048893	40	scaffold_378	60469	60543	Ot047069_Ots10q	26	-22198	TRUE	Ots10	77.52	Ots10	77.52
Rainbow	scaffold_115	1211151	1211225	Ot009330	42	scaffold_115	1189023	1189097	Ot026099_Ots01p	42	-22055	TRUE	Ots01	41.6	Ots01	41.6
Rainbow	scaffold_1631	60961	61035	Ot008043	42	scaffold_1631	39090	39164	Ot022821_Ots33q	42	-21798	TRUE	Ots33	138.51	Ots33	138.51
Rainbow	scaffold_115	1012791	1012865	Ot001541	40	scaffold_115	991141	991215	Ot043871_Ots01p	22	-21577	TRUE	Ots01	37.95	Ots01	37.95
Rainbow	scaffold_1542	120591	120665	Ot011857_IOts18	40	scaffold_1542	99106	99180	Ot034278_Ots18q	40	-21412	TRUE	Ots18	73.42	Ots18	73.42
Rainbow	scaffold_341	641537	641611	Ot007865_IOts10	23	scaffold_341	620874	620947	Ot006371_Ots10q	23	-20591	TRUE	Ots10	125.86	Ots10	125.86
Rainbow	scaffold_961	82892	82966	Ot006516	40	scaffold_961	62471	62545	Ot048972_Ots06p	42	-20348	TRUE	Ots06	46.68	Ots06	46.68
Rainbow	scaffold_1055	356585	356659	Ot019686_IOts11	40	scaffold_1055	336540	336614	Ot005930_Ots11q	39	-19972	TRUE	Ots11	125.92	Ots11	125.92
Rainbow	scaffold_71	1032127	1032201	Ot046703	11	scaffold_71	1012177	1012251	Ot050343_Ots09p	40	-19877	TRUE	Ots09	48.62	Ots09	48.62
Rainbow	scaffold_766	123348	123422	Ot044550	22	scaffold_766	103951	104023	Ot028828_Ots17q	16	-19326	TRUE	Ots17	65.83	Ots17	65.83
Rainbow	scaffold_955	57724	57798	Ot030575	42	scaffold_955	39149	39223	Ot013043_Ots08p	42	-18502	TRUE	Ots08	5.56	Ots08	5.56
Rainbow	scaffold_2405	43521	43595	Ot048392	37	scaffold_2405	25081	25155	Ot037076_Ots03q	40	-18367	TRUE	Ots03	155.2	Ots03	155.2
Rainbow	scaffold_60	1045137	1045211	Ot023944	23	scaffold_60	1028052	1028126	Ot054593_Ots04q	42	-17012	TRUE	Ots04	112.97	Ots04	112.97
Rainbow	scaffold_952	227962	228036	Ot021765	39	scaffold_952	211136	211210	Ot005890_Ots31q	42	-16753	TRUE	Ots31	52.14	Ots31	52.14
Rainbow	scaffold_343	788185	788259	Ot013088	26	scaffold_343	771743	771817	Ot012605_Ots30q	42	-16369	TRUE	Ots30	70.34	Ots30	70.34
Rainbow	scaffold_3	3640488	3640562	Ot006713	42	scaffold_3	3624253	3624325	Ot036158_Ots11q	24	-16164	TRUE	Ots11	121.09	Ots11	121.09
Rainbow	scaffold_22	967663	967737	Ot006128	42	scaffold_22	952196	952270	Ot033630_Ots18q	40	-15394	TRUE	Ots18	45.19	Ots18	45.19
Rainbow	scaffold_492	510244	510318	Ot041368	40	scaffold_492	494898	494972	Ot031225_Ots02p	42	-15273	TRUE	Ots02	0.19	Ots02	0.19
Rainbow	scaffold_332	636143	636219	Ot053327	40	scaffold_332	621424	621498	Ot030365_Ots09p	42	-14646	TRUE	Ots09	18.76	Ots09	18.76
Rainbow	scaffold_98	678118	678192	Ot018217	42	scaffold_98	663585	663659	Ot056050_Ots09p	42	-14460	TRUE	Ots09	83.96	Ots09	83.96
Rainbow	scaffold_79	1539819	1539893	Ot055828	40	scaffold_79	1525650	1525724	Ot040117_Ots09p	42	-14096	TRUE	Ots09	36.75	Ots09	36.75
Rainbow	scaffold_198	350651	350725	Ot045431	42	scaffold_198	336778	336852	Ot025581_Ots05p	42	-13800	TRUE	Ots05	14.12	Ots05	14.12
Rainbow	scaffold_2766	46436	46510	Ot015735	42	scaffold_2766	32648	32722	Ot045656_Ots19q	42	-13715	TRUE	Ots19	109.04	Ots19	109.04
Rainbow	scaffold_378	850433	850507	Ot049020	42	scaffold_378	837142	837216	Ot013299_Ots07q	40	-13218	TRUE	Ots07	144.99	Ots07	144.99
Rainbow	scaffold_123	79541	79616	Ot016743	24	scaffold_123	66890	66964	Ot045643_Ots24q	42	-12578	TRUE	Ots24	34.96	Ots24	34.96
Rainbow	scaffold_6352	28566	28640	Ot053966	15	scaffold_6352	16326	16400	Ot024452_Ots33q	42	-12167	TRUE	Ots33	138.51	Ots33	138.51
Rainbow	scaffold_7472	14690	14764	Ot020904	32	scaffold_7472	2580	2654	Ot054049_Ots02q	15	-12037	TRUE	Ots02	77.52	Ots02	77.52
Rainbow	scaffold_177	646465	646539	Ot018771	40	scaffold_177	634735	634809	Ot033594_Ots33q	40	-11657	TRUE	Ots33	135.88	Ots33	135.88
Rainbow	scaffold_106	1184482	1184556	Ot028082	40	scaffold_106	1173278	1173352	Ot010269_Ots02p	42	-11131	TRUE	Ots02	12.99	Ots02	12.99
Rainbow	scaffold_163	1372082	1372156	Ot026808	42	scaffold_163	1360967	1361041	Ot010611_Ots06q	23	-11042	TRUE	Ots06	101.72	Ots06	101.72
Rainbow	scaffold_106	1184323	1184399	Ot053200	40	scaffold_106	1173278	1173352	Ot010269_Ots02p	42	-10972	TRUE	Ots02	12.99	Ots02	12.99
Rainbow	scaffold_25	703211	703285	Ot034106	27	scaffold_25	692339	692413	Ot008140_Ots11p	40	-10799	TRUE	Ots11	35.08	Ots11	35.08
Rainbow	scaffold_6591	11296	11370	Ot054910	40	scaffold_6591	720	794	Ot027477_Ots09p	40	-10503	TRUE	Ots09	26.51	Ots09	26.51
Rainbow	scaffold_1108	135943	136017	Ot031768	25	scaffold_1108	125387	125462	Ot012218_Ots02p	24	-10482	TRUE	Ots02	0.19	Ots02	0.19
Rainbow	scaffold_510	201867	201940	Ot056265	16	scaffold_510	191707	191781	Ot034264_Ots11q	40	-10087	TRUE	Ots11	130.62	Ots11	130.62
Rainbow	scaffold_784	365495	365569	Ot027174	40	scaffold_784	355361	355435	Ot019755_Ots15p	39	-10061	TRUE	Ots15	67.33	Ots15	67.33
Rainbow	scaffold_99	235954	236028	Ot054354	27	scaffold_99	225885	225959	Ot027314_Ots20q	26	-9996	TRUE	Ots20	51.94	Ots20	51.94
Rainbow	scaffold_11	2667293	2667367	Ot028455	42	scaffold_11	2657746	2657820	Ot026352_Ots04p	42	-9474	TRUE	Ots04	15.93	Ots04	15.93
Rainbow	scaffold_11413	17634	17709	Ot009115	22	scaffold_11413	8125	8199	Ot006183_Ots28q	42	-9436	TRUE	Ots28	75.66	Ots28	75.66
Rainbow	scaffold_98	185336	185410	Ot021663	23	scaffold_98	176631	176705	Ot041573_Ots09p	35	-8632	TRUE	Ots09	80.06	Ots09	80.06
Rainbow	scaffold_1636	102477	102551	Ot012778	42	scaffold_1636	94163	94237	Ot027521_Ots20q	40	-8241	TRUE	Ots20	110.06	Ots20	110.06
Rainbow	scaffold_25	700470	700544	Ot010268	40	scaffold_25	692339	692413	Ot008140_Ots11p	40	-8058	TRUE	Ots11	35.08	Ots11	35.08
Rainbow	scaffold_348	279075	279149	Ot012368	42	scaffold_348	271021	271095	Ot030512_Ots28c	42	-7981	TRUE	Ots28	6.62	Ots28	6.62
Rainbow	scaffold_164	611952	612026	Ot033402	40	scaffold_164	604057	604131	Ot034318_Ots10c	39	-7822	TRUE	Ots10	64.95	Ots10	64.95
Rainbow	scaffold_142	1326986	1327060	Ot039112_IOts19	42	scaffold_142	1319669	1319743	Ot015360_Ots19p	40	-7244	TRUE	Ots19	11.69	Ots19	11.69
Rainbow	scaffold_5	2776472	2776546	Ot040950	42	scaffold_5	2769238	2769312	Ot023799_Ots12p	42	-7161	TRUE	Ots12	22.44	Ots12	22.44
Rainbow	scaffold_64	598915	598989	Ot029272	23	scaffold_64	593229	593303	Ot023328_Ots11q	42	-5613	TRUE	Ots11	75.76	Ots11	75.76
Rainbow	scaffold_690	242028	242102	Ot005803	15	scaffold_690	236673	236747	Ot015459_Ots22q	30	-5282	TRUE	Ots22	72.64	Ots22	72.64
Rainbow	scaffold_422	243488	243562	Ot022962	30	scaffold_422	238152	238226	Ot054907_Ots30q	42	-5263	TRUE	Ots30	26.27	Ots30	26.27
Rainbow	scaffold_706	90858	90932	Ot020121	42	scaffold_706	85829	85903	Ot002153_Ots01p	40	-4956	TRUE	Ots01	10.76	Ots01	10.76
Rainbow	scaffold_1431	180264	180338	Ot050350	42	scaffold_1431	175524	175598	Ot009548_Ots05q	42	-4667	TRUE	Ots05	80.99	Ots05	80.99
Rainbow	scaffold_74	992660	992734	Ot043826	42	scaffold_74	988116	988190	Ot034187_Ots22q	42	-4471	TRUE	Ots22	55.37	Ots22	55.37
Rainbow	scaffold_1461	81542	81616	Ot040870	40	scaffold_1461	77597	77671	Ot038612_Ots22q	42	-3872	TRUE	Ots22	72.76	Ots22	72.76
Rainbow	scaffold_514	541311	541385	Ot016755	42	scaffold_514	537682	537759	Ot043038_Ots33q	23	-3553	TRUE	Ots33	104.07	Ots33	104.07
Rainbow	scaffold_641	366658	366732	Ot012746	42	scaffold_641	363546	363620	Ot049031_Ots01q	42	-3039	TRUE	Ots01	105.29	Ots01	105.29
Rainbow	scaffold_287	75191	75265	Ot026552	42	scaffold_287	72182	72256	Ot005984_Ots02p	42	-2936	TRUE	Ots02	23.89	Ots02	23.89
Rainbow	scaffold_563	531683	531757	Ot037328_IOts18	42	scaffold_563	528700	528774	Ot004253_Ots18c	42	-2910	TRUE	Ots18	19.65	Ots18	19.65
Rainbow	scaffold_275	594389	594463	Ot018601	22	scaffold_275	591654	591728	Ot015824_Ots02q	15	-2662	TRUE	Ots02	94.65	Ots02	94.65
Rainbow	scaffold_179	374722	374796	Ot042555	42	scaffold_179	372838	372911	Ot004927_Ots30q	26	-1812	TRUE	Ots30	26.27	Ots30	26.27
Rainbow	scaffold_35005	2219	2293	Ot027064_IOts19	42	scaffold_35005	994	1068	Ot054975_Ots19q	42	-1152	TRUE	Ots19	94.38	Ots19	94.38
Rainbow	scaffold_50348	1920	1994	Ot028701	42	scaffold_50348	986	1060	Ot054541_Ots03q	42	-861	TRUE	Ots03	150.23	Ots03	150.23
Rainbow	scaffold_79935	278363	278437	Ot008015	22	scaffold_79935	277651	277725	Ot037985_Ots12p	42	-639	TRUE	Ots12	34.84	Ots12	34.84
Rainbow	scaffold_72	819536	819610	Ot032301_IOts04	42	scaffold_72	819313	819387	Ot034321_Ots04q	42	-150	TRUE	Ots04	95.4	Ots04	95.4
Rainbow	scaffold_3394	3186	3260	Ot043946	40	scaffold_3394	3117	3190	Ot013561_Ots25q	11	0	TRUE	Ots25	38.47	Ots25	38.47
Rainbow	scaffold_3775	19357	19431	Ot013476	31	scaffold_3775	19287	19361	Ot003691_Ots14q	11	0	TRUE	Ots14	181.44	Ots14	181.44
Rainbow	scaffold_1167	265455	265529	Ot031753	42	scaffold_1167	265525	265599	Ot034978_Ots09p	15	0	TRUE	Ots09	95.83	Ots09	95.83
Rainbow	scaffold_47072	330	404	Ot053384	42	scaffold_47072	261	334	Ot008334_Ots16p	15	0	TRUE	Ots16	38.86	Ots16	38.86
Rainbow	scaffold_14471	7545	7619	Ot009949	11	scaffold_14471	7475	7549	Ot031518_Ots27q	15	0	TRUE	Ots27	22.92	Ots27	22.92
Rainbow	scaffold_3	3675690	3675766	Ot024556	24	scaffold_3	3675762	3675836	Ot034183_Ots11q	16	0	TRUE	Ots11	121.09	Ots11	121.09
Rainbow	scaffold_2481	32474	32548	Ot042823	30	scaffold_2481	32404	32478	Ot006647_Ots07p	21	0	TRUE	Ots07	3.82	Ots07	3.82
Rainbow	scaffold_378	275369	275443	Ot019025	40	scaffold_378	275299	275373	Ot039481_Ots10q	22	0	TRUE	Ots10	77.52	Ots10	77.52
Rainbow	scaffold_248	350151	350225	Ot014810	27	scaffold_248	350221	350295	Ot027661_Ots11p	22	0	TRUE	Ots11	54.27	Ots11	54.27
Rainbow	scaffold_434	400601	400675	Ot009027	42	scaffold_434	400531	400605	Ot024265_Ots09p	23	0	TRUE	Ots09	7.99	Ots09	7.99
Rainbow	scaffold_495	341763	341837	Ot014180	42	scaffold_495	341693	341767	Ot030210_Ots07p	23	0	TRUE	Ots07	32.07	Ots07	32.07
Rainbow	scaffold_1966	82237	82311	Ot040996	42	scaffold_1966	82167	82241	Ot050850_Ots25q	23	0	TRUE	Ots25	66.58	Ots25	66.58
Rainbow	scaffold_14628	8484	8558	Ot032192	42	scaffold_14628	8414	8488	Ot025165_Ots26q	23	0	TRUE	Ots26	47.55	Ots26	47.55
Rainbow	scaffold_64927	1472	1546	Ot021585_IOts08	42	scaffold_64927	1402	1476	Ot027572_Ots08p	23	0	TRUE	Ots08	2.49	Ots08	2.49
Rainbow	scaffold_105	1033268	1033342	Ot050175	40	scaffold_105	1033198	1033272	Ot030458_Ots12p	23	0	TRUE	Ots12	52.17	Ots12	52.17
Rainbow	scaffold_207	1009583	1009657	Ot021522	40	scaffold_207	1009653	1009727	Ot025593_Ots11q	23	0	TRUE	Ots11	102.8	Ots11	102.8
Rainbow	scaffold_1840	145346	145420	Ot051532	40	scaffold_1840	145416	145490	Ot021667_Ots02p	23	0	TRUE	Ots02	41.04	Ots02	41.04
Rainbow	scaffold_3925	35933	36007	Ot038622	40	scaffold_3925	36003	36077	Ot002835_Ots18q	23	0	TRUE	Ots18	29.7	Ots18	29.7
Rainbow	scaffold_8817	10818	10892	Ot032511	40	scaffold_8817	10751	10822	Ot025797_Ots08p	23	0	TRUE	Ots08	5.79	Ots08	5.79
Rainbow	scaffold_13836	7672	7746	Ot026379	37	scaffold_13836	7605	7676	Ot025460_Ots18c	23	0	TRUE	Ots18	17.35	Ots18	17.35
Rainbow	scaffold_3532	22780	22854	Ot032763	36	scaffold_3532	22850	22924	Ot031524_Ots09p	23	0	TRUE	Ots09	2.08	Ots09	2.08
Rainbow	scaffold_496	183771	183845	Ot053188	32	scaffold_496	183841	183915	Ot013896_Ots16p	23	0	TRUE	Ots16	30.42	Ots16	30.42
Rainbow	scaffold_24	1415473	1415546	Ot005450	26	scaffold_24	1415403	1415477	Ot035000_Ots02q	23	0	TRUE	Ots02	77.52	Ots02	77.52
Rainbow	scaffold_40	431070	431144	Ot035611	26	scaffold_40	431140	431214	Ot029384_Ots01p	23	0	TRUE	Ots01	51.73	Ots01	51.73
Rainbow	scaffold_3420	43033	43107	Ot053257	26	scaffold_3420	43103	43177	Ot048096_Ots27q	23	0	TRUE	Ots27	21.11	Ots27	21.11
Rainbow	scaffold_110	277394	277468	Ot041385	23	scaffold_110	277324	277398	Ot025637_Ots01q	23	0	TRUE	Ots01	139.67	Ots01	139.67
Rainbow	scaffold_497	593922	593996	Ot041952	23	scaffold_497	593852	593926	Ot036112_Ots25q	23	0	TRUE	Ots25	79.52	Ots25	79.52
Rainbow	scaffold_3688	13190	13264	Ot003036	23	scaffold_3688	13120	13194	Ot024612_Ots13p	23	0	TRUE	Ots13	2.7	Ots13	2.7
Rainbow	scaffold_894	96185	96259	Ot022692	42	scaffold_894	96255	96326	Ot018096_Ots06p	24	0	TRUE	Ots06	48.12	Ots06	48.12
Rainbow	scaffold_262	391195	391271	Ot039628	24	scaffold_262	391123	391199	Ot002218_Ots05p	24	0	TRUE	Ots05	34.81	Ots05	34.81
Rainbow	scaffold_9057	4641	4715	Ot001513	16	scaffold_9057	4711	4782	Ot020206_Ots20q	24	0	TRUE	Ots20	72.05	Ots20	72.05
Rainbow	scaffold_1727	143265	143339	Ot027539	42	scaffold_1727	143335	143409	Ot051708_Ots18q	25	0	TRUE	Ots18	64.76	Ots18	64.76
Rainbow	scaffold_378	60399	60473	Ot033822	42	scaffold_378	60469	60543	Ot047069_Ots10q	26	0	TRUE	Ots10	77.52	Ots10	77.52
Rainbow	scaffold_784	386042	386116	Ot052862	42	scaffold_784	385972	386046	Ot019773_Ots15p	26	0	TRUE	Ots15	67.33	Ots15	67.33
Rainbow	scaffold_1434	182445	182519	Ot031772	42	scaffold_1434	182515	182589	Ot028791_Ots31q	26	0	TRUE	Ots31	29.53	Ots31	29.53
Rainbow	scaffold_25	1782601	1782675	Ot019662	40	scaffold_25	1782531	1782605	Ot035435_Ots11p	26	0	TRUE	Ots11	35.08	Ots11	35.08
Rainbow	scaffold_58	459316	459390	Ot004183	40	scaffold_58	459386	459460	Ot008461_Ots15p	27	0	TRUE	Ots15	84.56	Ots15	84.56
Rainbow	scaffold_101	1145128	1145202	Ot038688	16	scaffold_101	1145058	1145132	Ot007534_Ots16p	27	0	TRUE	Ots16	20.32	Ots16	20.32
Rainbow	scaffold_2381	78020	78094	Ot023670	39	scaffold_2381	78090	78164	Ot054122_Ots03p	37	0	TRUE	Ots03	15.9	Ots03	15.9
Rainbow	scaffold_464	223951	224025	Ot004941	36	scaffold_464	223881	223955	Ot033680_Ots06p	39	0	TRUE	Ots06	17.88	Ots06	17.88
Rainbow	scaffold_50	1593783	1593857	Ot014492	42	scaffold_50	1593853	1593927	Ot012622_Ots13q	40	0	TRUE	Ots13	138.4	Ots13	138.4
Rainbow	scaffold_179	1234247	1234321	Ot045674	42	scaffold_179	1234317	1234391	Ot000545_Ots30q	40	0	TRUE	Ots30	29.25	Ots30	29.25
Rainbow	scaffold_214	1235167	1235241	Ot007368	42	scaffold_214	1235097	1235171	Ot038649_Ots12q	40	0	TRUE	Ots12	118.68	Ots12	118.68
Rainbow	scaffold_373	830014	830088	Ot053674	42	scaffold_373	830084	830158	Ot034302_Ots28q	40	0	TRUE	Ots28	75.66	Ots28	75.66
Rainbow	scaffold_414	689900	689974	Ot030519	42	scaffold_414	689830	689904	Ot040855_Ots15q	40	0	TRUE	Ots15	117.96	Ots15	117.96
Rainbow	scaffold_436	131703	131777	Ot054235	42	scaffold_436	131773	131847	Ot041789_Ots06c	40	0	TRUE	Ots06	64.95	Ots06	64.95
Rainbow	scaffold_548	216104	216178	Ot038234	42	scaffold_548	216174	216248	Ot006474_Ots34q	40	0	TRUE	Ots34	20.19	Ots34	20.19
Rainbow	scaffold_617	49043	49117	Ot004400	42	scaffold_617	49113	49187	Ot007737_Ots05q	40	0	TRUE	Ots05	109.25	Ots05	109.25
Rainbow	scaffold_1612	59709	59783	Ot003278	42	scaffold_1612	59779	59853	Ot048196_Ots33q	40	0	TRUE	Ots33	139.94	Ots33	139.94
Rainbow	scaffold_1921	149766	149840	Ot007670	42	scaffold_1921	149836	149910	Ot004027_Ots06c	40	0	TRUE	Ots06	64.95	Ots06	64.95
Rainbow	scaffold_5652	1053	1127	Ot028716	42	scaffold_5652	983	1057	Ot026219_Ots25q	40	0	TRUE	Ots25	93.34	Ots25	93.34
Rainbow	scaffold_7661	14040	14114	Ot011541	42	scaffold_7661	13970	14044	Ot046750_Ots15q	40	0	TRUE	Ots15	144.92	Ots15	144.92
Rainbow	scaffold_8456	4912	4986	Ot003386	42	scaffold_8456	4842	4916	Ot056191_Ots04p	40	0	TRUE	Ots04	7.13	Ots04	7.13
Rainbow	scaffold_9472	1512	1586	Ot020611	42	scaffold_9472	1442	1516	Ot038505_Ots33q	40	0	TRUE	Ots33	139.94	Ots33	139.94
Rainbow	scaffold_10139	18546	18620	Ot021652	42	scaffold_10139	18476	18550	Ot013435_Ots06q	40	0	TRUE	Ots06	140.42	Ots06	140.42
Rainbow	scaffold_19136	2890	2964	Ot050388	42	scaffold_19136	2820	2894	Ot032545_Ots03q	40	0	TRUE	Ots03	169.74	Ots03	169.74
Rainbow	scaffold_32009	3382	3457	Ot037091	42	scaffold_32009	3453	3527	Ot018121_Ots33q	40	0	TRUE	Ots33	86.51	Ots33	86.51
Rainbow	scaffold_56	1509955	1510029	Ot017090	40	scaffold_56	1509885	1509959	Ot036137_Ots19c	40	0	TRUE	Ots19	37.65	Ots19	37.65
Rainbow	scaffold_1517	50640	50714	Ot039529	40	scaffold_1517	50710	50784	Ot013167_Ots01q	40	0	TRUE	Ots01	161.75	Ots01	161.75
Rainbow	scaffold_4978	42725	42799	Ot043379	40	scaffold_4978	42655	42729	Ot010148_Ots05q	40	0	TRUE	Ots05	88.8	Ots05	88.8
Rainbow	scaffold_6957	28317	28391	Ot004379	40	scaffold_6957	28387	28461	Ot010646_Ots32c	40	0	TRUE	Ots32	2.22	Ots32	2.22
Rainbow	scaffold_7637	9579	9653	Ot008069	40	scaffold_7637	9509	9583	Ot034058_Ots08c	40	0	TRUE	Ots08	66.27	Ots08	66.27
Rainbow	scaffold_134	1034412	1034486	Ot052300	39	scaffold_134	1034342	1034416	Ot024786_Ots05p	40	0	TRUE	Ots05	8.45	Ots05	8.45
Rainbow	scaffold_1479	139812	139886	Ot000453	39	scaffold_1479	139742	139816	Ot041564_Ots05p	40	0	TRUE	Ots05	27.74	Ots05	27.74
Rainbow	scaffold_377	6167	6241	Ot031785	26	scaffold_377	6237	6311	Ot016972_Ots33q	40	0	TRUE	Ots33	108.12	Ots33	108.12
Rainbow	scaffold_1888	31275	31349	Ot013206	26	scaffold_1888	31205	31279	Ot025601_Ots13p	40	0	TRUE	Ots13	21.63	Ots13	21.63
Rainbow	scaffold_821	219978	220052	Ot026436	25	scaffold_821	220048	220122	Ot018673_Ots07q	40	0	TRUE	Ots07	145.56	Ots07	145.56
Rainbow	scaffold_146	1275474	1275549	Ot026605	24	scaffold_146	1275404	1275478	Ot052427_Ots10q	40	0	TRUE	Ots10	103.25	Ots10	103.25
Rainbow	scaffold_605	365784	365861	Ot001762	24	scaffold_605	365857	365931	Ot039242_Ots12p	40	0	TRUE	Ots12	7.24	Ots12	7.24
Rainbow	scaffold_211	627624	627701	Ot036136	23	scaffold_211	627554	627628	Ot039611_Ots18q	40	0	TRUE	Ots18	46.58	Ots18	46.58
Rainbow	scaffold_460	292970	293044	Ot027355	23	scaffold_460	293040	293114	Ot026016_Ots30q	40	0	TRUE	Ots30	31.07	Ots30	31.07
Rainbow	scaffold_643	328705	328780	Ot009777	23	scaffold_643	328776	328848	Ot006341_Ots32q	40	0	TRUE	Ots32	22.18	Ots32	22.18
Rainbow	scaffold_1411	142144	142218	Ot019988	23	scaffold_1411	142074	142148	Ot039272_Ots08q	40	0	TRUE	Ots08	100.62	Ots08	100.62
Rainbow	scaffold_1789	25072	25146	Ot026817	23	scaffold_1789	25142	25216	Ot040520_Ots10q	40	0	TRUE	Ots10	138.12	Ots10	138.12
Rainbow	scaffold_3508	14471	14546	Ot034328	23	scaffold_3508	14542	14616	Ot007958_Ots19q	40	0	TRUE	Ots19	82.29	Ots19	82.29
Rainbow	scaffold_16124	4124	4198	Ot010652	23	scaffold_16124	4194	4268	Ot050146_Ots15q	40	0	TRUE	Ots15	141.28	Ots15	141.28
Rainbow	scaffold_41339	957	1031	Ot049852	23	scaffold_41339	887	961	Ot048388_Ots13p	40	0	TRUE	Ots13	14.82	Ots13	14.82
Rainbow	scaffold_2561	73352	73426	Ot002244	15	scaffold_2561	73282	73356	Ot006892_Ots02q	40	0	TRUE	Ots02	83.57	Ots02	83.57
Rainbow	scaffold_6564	29104	29178	Ot019327	11	scaffold_6564	29034	29108	Ot054518_Ots07q	40	0	TRUE	Ots07	109.19	Ots07	109.19
Rainbow	scaffold_5	2651839	2651913	Ot041143	42	scaffold_5	2651909	2651983	Ot006622_Ots12p	42	0	TRUE	Ots12	18.3	Ots12	18.3
Rainbow	scaffold_17	2486366	2486440	Ot005374	42	scaffold_17	2486296	2486370	Ot054616_Ots17c	42	0	TRUE	Ots17	0.05	Ots17	0.05
Rainbow	scaffold_20	1236693	1236767	Ot026731	42	scaffold_20	1236763	1236837	Ot038589_Ots03q	42	0	TRUE	Ots03	106.43	Ots03	106.43
Rainbow	scaffold_26	2445786	2445860	Ot007168_IOts26	42	scaffold_26	2445856	2445930	Ot038319_Ots26q	42	0	TRUE	Ots26	33.71	Ots26	33.71
Rainbow	scaffold_53	1403686	1403760	Ot025190	42	scaffold_53	1403617	1403690	Ot005990_Ots33q	42	0	TRUE	Ots33	115.97	Ots33	115.97
Rainbow	scaffold_86	1364796	1364870	Ot054992	42	scaffold_86	1364866	1364940	Ot017417_Ots11c	42	0	TRUE	Ots11	62.14	Ots11	62.14
Rainbow	scaffold_87	1171508	1171582	Ot042081	42	scaffold_87	1171438	1171512	Ot013897_Ots07q	42	0	TRUE	Ots07	125.87	Ots07	125.87
Rainbow	scaffold_144	61308	61382	Ot028720	42	scaffold_144	61378	61452	Ot019270_Ots12p	42	0	TRUE	Ots12	6.99	Ots12	6.99
Rainbow	scaffold_148	513079	513153	Ot009329	42	scaffold_148	513149	513223	Ot006837_Ots11q	42	0	TRUE	Ots11	97.79	Ots11	97.79
Rainbow	scaffold_155	369448	369522	Ot054521	42	scaffold_155	369378	369452	Ot015379_Ots05p	42	0	TRUE	Ots05	3.96	Ots05	3.96
Rainbow	scaffold_168	669911	669985	Ot013314	42	scaffold_168	669981	670055	Ot041181_Ots19q	42	0	TRUE	Ots19	83.18	Ots19	83.18
Rainbow	scaffold_433	804528	804602	Ot013779_IOts22	42	scaffold_433	804598	804672	Ot014627_Ots22c	42	0	TRUE	Ots22	7.44	Ots22	7.44
Rainbow	scaffold_536	59062	59136	Ot008369	42	scaffold_536	59132	59206	Ot033742_Ots25q	42	0	TRUE	Ots25	60.11	Ots25	60.11
Rainbow	scaffold_689	120469	120543	Ot031167	42	scaffold_689	120539	120612	Ot016921_Ots01q	42	0	TRUE	Ots01	110.76	Ots01	110.76
Rainbow	scaffold_808	53725	53799	Ot039389	42	scaffold_808	53655	53729	Ot017815_Ots25q	42	0	TRUE	Ots25	93.33	Ots25	93.33
Rainbow	scaffold_889	401612	401686	Ot034346	42	scaffold_889	401682	401756	Ot033237_Ots31q	42	0	TRUE	Ots31	61.31	Ots31	61.31
Rainbow	scaffold_894	184118	184192	Ot022364	42	scaffold_894	184048	184122	Ot044119_Ots06p	42	0	TRUE	Ots06	46.68	Ots06	46.68
Rainbow	scaffold_950	65964	66038	Ot034139	42	scaffold_950	65894	65968	Ot037162_Ots21q	42	0	TRUE	Ots21	56.81	Ots21	56.81
Rainbow	scaffold_964	381229	381303	Ot033426	42	scaffold_964	381299	381373	Ot024922_Ots01c	42	0	TRUE	Ots01	69.77	Ots01	69.77
Rainbow	scaffold_1128	128482	128556	Ot035538	42	scaffold_1128	128552	128626	Ot018447_Ots30q	42	0	TRUE	Ots30	40.37	Ots30	40.37
Rainbow	scaffold_1138	124204	124278	Ot008753	42	scaffold_1138	124134	124208	Ot002380_Ots18q	42	0	TRUE	Ots18	76.11	Ots18	76.11
Rainbow	scaffold_1140	111334	111408	Ot006450	42	scaffold_1140	111264	111338	Ot019917_Ots33q	42	0	TRUE	Ots33	86.51	Ots33	86.51
Rainbow	scaffold_1293	42786	42860	Ot023734	42	scaffold_1293	42856	42930	Ot035954_Ots03p	42	0	TRUE	Ots03	54.6	Ots03	54.6
Rainbow	scaffold_1493	14487	14561	Ot046191	42	scaffold_1493	14417	14491	Ot025739_Ots16p	42	0	TRUE	Ots16	4.57	Ots16	4.57
Rainbow	scaffold_1645	130697	130771	Ot036002	42	scaffold_1645	130627	130701	Ot036895_Ots13p	42	0	TRUE	Ots13	2.7	Ots13	2.7
Rainbow	scaffold_2048	85674	85748	Ot010908_IOts05	42	scaffold_2048	85744	85818	Ot010589_Ots05q	42	0	TRUE	Ots05	124.1	Ots05	124.1
Rainbow	scaffold_9032	13239	13312	Ot004559	42	scaffold_9032	13169	13243	Ot004788_Ots13q	42	0	TRUE	Ots13	161.82	Ots13	161.82
Rainbow	scaffold_11146	14418	14492	Ot032190	42	scaffold_11146	14488	14562	Ot035700_Ots13q	42	0	TRUE	Ots13	160.38	Ots13	160.38
Rainbow	scaffold_27757	1776	1850	Ot012944	42	scaffold_27757	1706	1780	Ot031581_Ots25q	42	0	TRUE	Ots25	93.34	Ots25	93.34
Rainbow	scaffold_64768	501	575	Ot017157	42	scaffold_64768	431	505	Ot056052_Ots06p	42	0	TRUE	Ots06	5.16	Ots06	5.16
Rainbow	scaffold_31	344837	344911	Ot031307	40	scaffold_31	344907	344981	Ot012504_Ots23q	42	0	TRUE	Ots23	44.27	Ots23	44.27
Rainbow	scaffold_147	660407	660481	Ot033657_IOts13	40	scaffold_147	660337	660411	Ot053345_Ots13q	42	0	TRUE	Ots13	147.38	Ots13	147.38
Rainbow	scaffold_311	627271	627345	Ot028932	40	scaffold_311	627341	627415	Ot019608_Ots08q	42	0	TRUE	Ots08	92.92	Ots08	92.92
Rainbow	scaffold_477	708385	708459	Ot032019	40	scaffold_477	708315	708389	Ot040068_Ots09q	42	0	TRUE	Ots09	122.64	Ots09	122.64
Rainbow	scaffold_537	177084	177158	Ot013370	40	scaffold_537	177014	177088	Ot039602_Ots30q	42	0	TRUE	Ots30	74.5	Ots30	74.5
Rainbow	scaffold_831	362266	362340	Ot052690	40	scaffold_831	362196	362270	Ot003889_Ots30q	42	0	TRUE	Ots30	48.45	Ots30	48.45
Rainbow	scaffold_1110	121732	121808	Ot019625_IOts20	40	scaffold_1110	121804	121878	Ot048890_Ots20c	42	0	TRUE	Ots20	2.73	Ots20	2.73
Rainbow	scaffold_1338	149294	149368	Ot054413	40	scaffold_1338	149224	149298	Ot029091_Ots26q	42	0	TRUE	Ots26	26.26	Ots26	26.26
Rainbow	scaffold_12034	8843	8917	Ot034257	40	scaffold_12034	8773	8847	Ot021152_Ots13q	42	0	TRUE	Ots13	156.2	Ots13	156.2
Rainbow	scaffold_13216	5912	5986	Ot010217	40	scaffold_13216	5842	5916	Ot033010_Ots34q	42	0	TRUE	Ots34	9.23	Ots34	9.23
Rainbow	scaffold_23670	257	333	Ot002332	40	scaffold_23670	329	403	Ot039567_Ots04p	42	0	TRUE	Ots04	60.14	Ots04	60.14
Rainbow	scaffold_26720	860	934	Ot042462	40	scaffold_26720	930	1004	Ot034733_Ots16q	42	0	TRUE	Ots16	68.49	Ots16	68.49
Rainbow	scaffold_55924	2078	2152	Ot001543	39	scaffold_55924	2008	2082	Ot002194_Ots11c	42	0	TRUE	Ots11	71.11	Ots11	71.11
Rainbow	scaffold_327	533917	533991	Ot055486	38	scaffold_327	533987	534061	Ot040136_Ots34q	42	0	TRUE	Ots34	24.24	Ots34	24.24
Rainbow	scaffold_1643	23228	23302	Ot048003	38	scaffold_1643	23298	23372	Ot024091_Ots15q	42	0	TRUE	Ots15	141.28	Ots15	141.28
Rainbow	scaffold_172	1293063	1293137	Ot034747	37	scaffold_172	1293133	1293207	Ot022901_Ots05p	42	0	TRUE	Ots05	10.41	Ots05	10.41
Rainbow	scaffold_580	585400	585474	Ot047983	37	scaffold_580	585330	585404	Ot043302_Ots05q	42	0	TRUE	Ots05	115.77	Ots05	115.77
Rainbow	scaffold_952	295514	295588	Ot025172	37	scaffold_952	295584	295658	Ot014440_Ots31q	42	0	TRUE	Ots31	66.94	Ots31	66.94
Rainbow	scaffold_84	1130342	1130416	Ot044272	25	scaffold_84	1130412	1130486	Ot056225_Ots22c	42	0	TRUE	Ots22	5.93	Ots22	5.93
Rainbow	scaffold_405	227816	227886	Ot019450	24	scaffold_405	227882	227956	Ot041409_Ots09p	42	0	TRUE	Ots09	55.78	Ots09	55.78
Rainbow	scaffold_5798	2801	2873	Ot045941	24	scaffold_5798	2731	2805	Ot039064_Ots20q	42	0	TRUE	Ots20	103.69	Ots20	103.69
Rainbow	scaffold_62275	812	889	Ot032800	24	scaffold_62275	742	816	Ot046759_Ots11q	42	0	TRUE	Ots11	135.24	Ots11	135.24
Rainbow	scaffold_414	243637	243707	Ot021127_IOts15	23	scaffold_414	243567	243641	Ot013540_Ots15q	42	0	TRUE	Ots15	119.7	Ots15	119.7
Rainbow	scaffold_712	36290	36364	Ot050917	23	scaffold_712	36360	36434	Ot043858_Ots29q	42	0	TRUE	Ots29	44.66	Ots29	44.66
Rainbow	scaffold_1297	53113	53187	Ot031208	23	scaffold_1297	53183	53257	Ot051172_Ots12q	42	0	TRUE	Ots12	113.24	Ots12	113.24
Rainbow	scaffold_1614	166112	166186	Ot032843	23	scaffold_1614	166182	166256	Ot014790_Ots25q	42	0	TRUE	Ots25	38.47	Ots25	38.47
Rainbow	scaffold_1729	81952	82026	Ot023018	23	scaffold_1729	82022	82096	Ot026357_Ots19q	42	0	TRUE	Ots19	92.87	Ots19	92.87
Rainbow	scaffold_1775	19947	20021	Ot013643	23	scaffold_1775	19877	19951	Ot004571_Ots07p	42	0	TRUE	Ots07	52.66	Ots07	52.66
Rainbow	scaffold_2213	94126	94200	Ot017428	23	scaffold_2213	94196	94270	Ot005084_Ots03q	42	0	TRUE	Ots03	166.1	Ots03	166.1
Rainbow	scaffold_2468	80963	81037	Ot013931	23	scaffold_2468	81033	81107	Ot011078_Ots30c	42	0	TRUE	Ots30	12.49	Ots30	12.49
Rainbow	scaffold_69	216960	217034	Ot038005	22	scaffold_69	216890	216964	Ot008082_Ots01p	42	0	TRUE	Ots01	28.05	Ots01	28.05
Rainbow	scaffold_201	1076531	1076605	Ot046291	22	scaffold_201	1076461	1076535	Ot044582_Ots04q	42	0	TRUE	Ots04	112.97	Ots04	112.97
Rainbow	scaffold_403	62598	62672	Ot026700	22	scaffold_403	62668	62742	Ot049965_Ots26q	42	0	TRUE	Ots26	65.48	Ots26	65.48
Rainbow	scaffold_1475	197524	197598	Ot017981	15	scaffold_1475	197454	197528	Ot000568_Ots10p	42	0	TRUE	Ots10	5.55	Ots10	5.55
Rainbow	scaffold_183	382614	382688	Ot055970	40	scaffold_183	382760	382834	Ot004812_Ots21q	40	73	TRUE	Ots21	58.77	Ots21	58.77
Rainbow	scaffold_554	353652	353726	Ot045141_IOts06	40	scaffold_554	353810	353884	Ot003289_Ots06p	40	85	TRUE	Ots06	16.48	Ots06	16.48
Rainbow	scaffold_286	466935	467009	Ot009990	22	scaffold_286	467419	467493	Ot044512_Ots24q	42	411	TRUE	Ots24	40.38	Ots24	40.38
Rainbow	scaffold_398	584223	584297	Ot039280	23	scaffold_398	584787	584861	Ot044583_Ots12p	23	491	TRUE	Ots12	17.76	Ots12	17.76
Rainbow	scaffold_1502	153352	153426	Ot025119	16	scaffold_1502	154317	154391	Ot045816_Ots06q	42	892	TRUE	Ots06	140.42	Ots06	140.42
Rainbow	scaffold_234	67142	67216	Ot028185	40	scaffold_234	68464	68538	Ot053647_Ots19p	22	1249	TRUE	Ots19	27.22	Ots19	27.22
Rainbow	scaffold_386	795946	796020	Ot042107	40	scaffold_386	797308	797382	Ot030913_Ots06p	42	1289	TRUE	Ots06	38.27	Ots06	38.27
Rainbow	scaffold_41073	1216	1290	Ot017455	23	scaffold_41073	2942	3016	Ot020760_Ots16q	42	1653	TRUE	Ots16	116.54	Ots16	116.54
Rainbow	scaffold_899	397647	397721	Ot021833_IOts12	31	scaffold_899	399406	399480	Ot017097_Ots12q	42	1686	TRUE	Ots12	121.43	Ots12	121.43
Rainbow	scaffold_887	356392	356466	Ot004680	37	scaffold_887	358518	358592	Ot029061_Ots32q	40	2053	TRUE	Ots32	22.18	Ots32	22.18
Rainbow	scaffold_1921	147063	147137	Ot055203	40	scaffold_1921	149836	149910	Ot004027_Ots06c	40	2700	TRUE	Ots06	64.95	Ots06	64.95
Rainbow	scaffold_686	226878	226951	Ot045045	42	scaffold_686	229750	229824	Ot007867_Ots05q	42	2800	TRUE	Ots05	88.8	Ots05	88.8
Rainbow	scaffold_28	1447857	1447931	Ot055785	42	scaffold_28	1450826	1450900	Ot023812_Ots06p	42	2896	TRUE	Ots06	5.17	Ots06	5.17
Rainbow	scaffold_87	1059259	1059333	Ot016645_IOts07	37	scaffold_87	1062538	1062612	Ot022001_Ots07q	26	3206	TRUE	Ots07	133.91	Ots07	133.91
Rainbow	scaffold_1495	52189	52263	Ot018163	40	scaffold_1495	55768	55842	Ot045416_Ots18q	23	3506	TRUE	Ots18	71.61	Ots18	71.61
Rainbow	scaffold_459	255218	255292	Ot029066	42	scaffold_459	258810	258884	Ot015899_Ots06q	40	3519	TRUE	Ots06	117.08	Ots06	117.08
Rainbow	scaffold_250	241258	241332	Ot045192	37	scaffold_250	244867	244941	Ot056145_Ots07q	30	3536	TRUE	Ots07	109.19	Ots07	109.19
Rainbow	scaffold_339	211911	211985	Ot031054	25	scaffold_339	216185	216259	Ot014750_Ots08p	23	4201	TRUE	Ots08	9.14	Ots08	9.14
Rainbow	scaffold_3418	42175	42249	Ot032560_IOts16	40	scaffold_3418	46828	46902	Ot018932_Ots16q	42	4580	TRUE	Ots16	85.82	Ots16	85.82
Rainbow	scaffold_483	723856	723930	Ot004621	42	scaffold_483	728594	728668	Ot004803_Ots12p	15	4665	TRUE	Ots12	28.31	Ots12	28.31
Rainbow	scaffold_79	1520824	1520898	Ot008708_IOts09	42	scaffold_79	1525650	1525724	Ot040117_Ots09p	42	4753	TRUE	Ots09	36.75	Ots09	36.75
Rainbow	scaffold_894	179222	179296	Ot012335	42	scaffold_894	184048	184122	Ot044119_Ots06p	42	4753	TRUE	Ots06	46.68	Ots06	46.68
Rainbow	scaffold_458	510358	510432	Ot014521	42	scaffold_458	515442	515516	Ot018965_Ots16q	42	5011	TRUE	Ots16	92.07	Ots16	92.07
Rainbow	scaffold_4851	25453	25526	Ot000993	24	scaffold_4851	30693	30767	Ot027546_Ots02q	11	5168	TRUE	Ots02	87.09	Ots02	87.09
Rainbow	scaffold_18	1410623	1410698	Ot009432	42	scaffold_18	1415868	1415942	Ot038049_Ots03q	42	5171	TRUE	Ots03	126.11	Ots03	126.11
Rainbow	scaffold_1377	168407	168481	Ot042610	42	scaffold_1377	173705	173782	Ot002910_Ots14q	23	5225	TRUE	Ots14	186.45	Ots14	186.45
Rainbow	scaffold_18	1410553	1410627	Ot044051_IOts03	23	scaffold_18	1415868	1415942	Ot038049_Ots03q	42	5242	TRUE	Ots03	126.11	Ots03	126.11
Rainbow	scaffold_51	149139	149213	Ot013895	40	scaffold_51	154456	154530	Ot019638_Ots29q	22	5244	TRUE	Ots29	53.51	Ots29	53.51
Rainbow	scaffold_99	797302	797376	Ot032970_IOts20	42	scaffold_99	802918	802992	Ot033302_Ots20q	42	5543	TRUE	Ots20	53.62	Ots20	53.62
Rainbow	scaffold_118	406226	406301	Ot011278	11	scaffold_118	411939	412013	Ot047078_Ots06p	40	5639	TRUE	Ots06	48.12	Ots06	48.12
Rainbow	scaffold_5016	15129	15202	Ot029941	24	scaffold_5016	20949	21023	Ot012332_Ots11q	42	5748	TRUE	Ots11	135.16	Ots11	135.16
Rainbow	scaffold_229	761497	761571	Ot052239	40	scaffold_229	767394	767468	Ot046689_Ots29q	40	5824	TRUE	Ots29	64.96	Ots29	64.96
Rainbow	scaffold_8303	20965	21039	Ot030917	42	scaffold_8303	27226	27300	Ot010170_Ots15q	40	6188	TRUE	Ots15	144.92	Ots15	144.92
Rainbow	scaffold_472	324353	324427	Ot027858	26	scaffold_472	330705	330779	Ot032525_Ots04p	40	6279	TRUE	Ots04	51.68	Ots04	51.68
Rainbow	scaffold_3	2469204	2469278	Ot045106	22	scaffold_3	2475575	2475649	Ot012429_Ots11q	40	6298	TRUE	Ots11	121.09	Ots11	121.09
Rainbow	scaffold_941	167786	167860	Ot002617	39	scaffold_941	174166	174240	Ot021470_Ots20q	40	6307	TRUE	Ots20	101.6	Ots20	101.6
Rainbow	scaffold_26	2166159	2166233	Ot035522	42	scaffold_26	2172548	2172622	Ot011362_Ots26q	42	6316	TRUE	Ots26	29.5	Ots26	29.5
Rainbow	scaffold_337	479162	479236	Ot029079	11	scaffold_337	485706	485780	Ot023230_Ots08p	42	6471	TRUE	Ots08	9.14	Ots08	9.14
Rainbow	scaffold_19	198471	198545	Ot044532_IOts05	42	scaffold_19	205179	205253	Ot035115_Ots05q	42	6635	TRUE	Ots05	86.46	Ots05	86.46
Rainbow	scaffold_317	498122	498196	Ot036334	40	scaffold_317	505147	505221	Ot004958_Ots03p	42	6952	TRUE	Ots03	47.05	Ots03	47.05
Rainbow	scaffold_198	329731	329805	Ot036394	42	scaffold_198	336778	336852	Ot025581_Ots05p	42	6974	TRUE	Ots05	14.12	Ots05	14.12
Rainbow	scaffold_5853	3459	3533	Ot010152	40	scaffold_5853	10540	10614	Ot024890_Ots22q	40	7008	TRUE	Ots22	81.7	Ots22	81.7
Rainbow	scaffold_1989	77220	77294	Ot013050	42	scaffold_1989	84625	84699	Ot041554_Ots10p	40	7332	TRUE	Ots10	3.43	Ots10	3.43
Rainbow	scaffold_2687	28592	28666	Ot043451	23	scaffold_2687	36688	36762	Ot045389_Ots10q	42	8023	TRUE	Ots10	103.25	Ots10	103.25
Rainbow	scaffold_348	262805	262879	Ot024157_IOts28	23	scaffold_348	271021	271095	Ot030512_Ots28c	42	8143	TRUE	Ots28	6.62	Ots28	6.62
Rainbow	scaffold_493	501131	501205	Ot013066	42	scaffold_493	509625	509699	Ot047590_Ots05p	40	8421	TRUE	Ots05	14.11	Ots05	14.11
Rainbow	scaffold_64	993210	993284	Ot025928	42	scaffold_64	1001949	1002023	Ot004872_Ots11q	42	8666	TRUE	Ots11	73.67	Ots11	73.67
Rainbow	scaffold_2752	1906	1980	Ot000304	42	scaffold_2752	10670	10744	Ot044379_Ots33q	40	8691	TRUE	Ots33	86.51	Ots33	86.51
Rainbow	scaffold_2	497169	497243	Ot020936	42	scaffold_2	506117	506191	Ot013454_Ots29q	39	8875	TRUE	Ots29	24.7	Ots29	24.7
Rainbow	scaffold_1692	7961	8035	Ot031762	42	scaffold_1692	17031	17105	Ot016162_Ots05q	40	8997	TRUE	Ots05	65.01	Ots05	65.01
Rainbow	scaffold_1692	7891	7965	Ot042116	40	scaffold_1692	17031	17105	Ot016162_Ots05q	40	9067	TRUE	Ots05	65.01	Ots05	65.01
Rainbow	scaffold_408	164666	164740	Ot045217	23	scaffold_408	174001	174075	Ot002407_Ots02q	32	9262	TRUE	Ots02	97.54	Ots02	97.54
Rainbow	scaffold_552	227698	227772	Ot002658	42	scaffold_552	237117	237191	Ot040278_Ots05q	42	9346	TRUE	Ots05	84.94	Ots05	84.94
Rainbow	scaffold_215	105666	105740	Ot020455_IOts03	37	scaffold_215	115088	115162	Ot027365_Ots03p	42	9349	TRUE	Ots03	80.68	Ots03	80.68
Rainbow	scaffold_7888	547	621	Ot009189	23	scaffold_7888	10161	10235	Ot046978_Ots03q	42	9541	TRUE	Ots03	143.7	Ots03	143.7
Rainbow	scaffold_830	245294	245368	Ot038015	23	scaffold_830	255156	255230	Ot029260_Ots30q	42	9789	TRUE	Ots30	40.37	Ots30	40.37
Rainbow	scaffold_6957	17862	17937	Ot039819	24	scaffold_6957	28387	28461	Ot010646_Ots32c	40	10451	TRUE	Ots32	2.22	Ots32	2.22
Rainbow	scaffold_6957	17792	17866	Ot002756	40	scaffold_6957	28387	28461	Ot010646_Ots32c	40	10522	TRUE	Ots32	2.22	Ots32	2.22
Rainbow	scaffold_227	1135795	1135869	Ot031368	16	scaffold_227	1146471	1146545	Ot040821_Ots09p	40	10603	TRUE	Ots09	62.42	Ots09	62.42
Rainbow	scaffold_179	308753	308832	Ot013997	23	scaffold_179	319530	319604	Ot009411_Ots30q	40	10699	TRUE	Ots30	33	Ots30	33
Rainbow	scaffold_434	729273	729347	Ot018792	40	scaffold_434	740276	740350	Ot048978_Ots09p	40	10930	TRUE	Ots09	8.14	Ots09	8.14
Rainbow	scaffold_422	800081	800155	Ot050082	42	scaffold_422	811110	811184	Ot002281_Ots30q	42	10956	TRUE	Ots30	18.98	Ots30	18.98
Rainbow	scaffold_6	1049938	1050012	Ot034701	23	scaffold_6	1061093	1061167	Ot003950_Ots28q	42	11082	TRUE	Ots28	64.55	Ots28	64.55
Rainbow	scaffold_1189	248997	249071	Ot016809	42	scaffold_1189	261063	261139	Ot018327_Ots13p	40	11993	TRUE	Ots13	2.7	Ots13	2.7
Rainbow	scaffold_801	257242	257316	Ot056132	23	scaffold_801	269384	269458	Ot030755_Ots13p	42	12069	TRUE	Ots13	35.08	Ots13	35.08
Rainbow	scaffold_766	269700	269774	Ot048786	15	scaffold_766	282050	282124	Ot043499_Ots17q	23	12277	TRUE	Ots17	71.28	Ots17	71.28
Rainbow	scaffold_449	50340	50414	Ot027971	42	scaffold_449	62837	62916	Ot012172_Ots30q	23	12424	TRUE	Ots30	42.54	Ots30	42.54
Rainbow	scaffold_116	1291833	1291907	Ot035863_IOts07	23	scaffold_116	1304922	1304996	Ot031984_Ots07q	23	13016	TRUE	Ots07	127.03	Ots07	127.03
Rainbow	scaffold_4771	31978	32052	Ot011490_IOts14	42	scaffold_4771	45218	45292	Ot009915_Ots14q	40	13167	TRUE	Ots14	184.98	Ots14	184.98
Rainbow	scaffold_503	400575	400649	Ot012394	42	scaffold_503	413997	414071	Ot014330_Ots09p	23	13349	TRUE	Ots09	36.75	Ots09	36.75
Rainbow	scaffold_1464	43106	43179	Ot013712	23	scaffold_1464	56863	56937	Ot039756_Ots08p	42	13685	TRUE	Ots08	2.58	Ots08	2.58
Rainbow	scaffold_134	456253	456327	Ot049335	22	scaffold_134	470097	470171	Ot022253_Ots05p	40	13771	TRUE	Ots05	8.44	Ots05	8.44
Rainbow	scaffold_1214	239536	239610	Ot038987	14	scaffold_1214	253531	253605	Ot023381_Ots19q	42	13922	TRUE	Ots19	92.87	Ots19	92.87
Rainbow	scaffold_1214	239466	239540	Ot054124	42	scaffold_1214	253531	253605	Ot023381_Ots19q	42	13992	TRUE	Ots19	92.87	Ots19	92.87
Rainbow	scaffold_10448	5502	5576	Ot006412	42	scaffold_10448	20058	20132	Ot031184_Ots01p	23	14483	TRUE	Ots01	0	Ots01	0
Rainbow	scaffold_1105	132960	133033	Ot053552	24	scaffold_1105	147543	147617	Ot002498_Ots23q	23	14511	TRUE	Ots23	50.48	Ots23	50.48
Rainbow	scaffold_82	942444	942518	Ot028012	42	scaffold_82	957739	957813	Ot006575_Ots19p	23	15222	TRUE	Ots19	15.52	Ots19	15.52
Rainbow	scaffold_287	737286	737360	Ot024577	42	scaffold_287	753006	753080	Ot034177_Ots02p	42	15647	TRUE	Ots02	25.26	Ots02	25.26
Rainbow	scaffold_659	502025	502099	Ot049827	25	scaffold_659	518010	518083	Ot038870_Ots32q	23	15912	TRUE	Ots32	28.47	Ots32	28.47
Rainbow	scaffold_3	3135480	3135554	Ot006069	39	scaffold_3	3151649	3151723	Ot016252_Ots11q	40	16096	TRUE	Ots11	121.56	Ots11	121.56
Rainbow	scaffold_316	123246	123320	Ot049932	42	scaffold_316	140032	140106	Ot011759_Ots08p	42	16713	TRUE	Ots08	0.01	Ots08	0.01
Rainbow	scaffold_161	1066483	1066557	Ot033997_IOts19	23	scaffold_161	1083884	1083958	Ot048238_Ots19q	42	17328	TRUE	Ots19	55.49	Ots19	55.49
Rainbow	scaffold_380	1795	1869	Ot038576	42	scaffold_380	19974	20048	Ot053712_Ots03q	24	18106	TRUE	Ots03	150.23	Ots03	150.23
Rainbow	scaffold_707	21229	21303	Ot049513	40	scaffold_707	39747	39821	Ot025103_Ots07q	42	18445	TRUE	Ots07	151.02	Ots07	151.02
Rainbow	scaffold_1782	23474	23548	Ot037053	23	scaffold_1782	42263	42336	Ot030038_Ots04p	42	18716	TRUE	Ots04	56.04	Ots04	56.04
Rainbow	scaffold_169	887642	887716	Ot050457	40	scaffold_169	906880	906954	Ot020947_Ots16p	23	19165	TRUE	Ots16	0	Ots16	0
Rainbow	scaffold_432	346441	346515	Ot049938	22	scaffold_432	365802	365876	Ot016698_Ots06p	40	19288	TRUE	Ots06	24.35	Ots06	24.35
Rainbow	scaffold_3	2346074	2346148	Ot009595	42	scaffold_3	2366515	2366589	Ot035686_Ots11q	42	20368	TRUE	Ots11	116.89	Ots11	116.89
Rainbow	scaffold_234	47751	47825	Ot039138	42	scaffold_234	68464	68538	Ot053647_Ots19p	22	20640	TRUE	Ots19	27.22	Ots19	27.22
Rainbow	scaffold_1070	310962	311036	Ot042692	42	scaffold_1070	331721	331795	Ot036705_Ots19q	25	20686	TRUE	Ots19	64.53	Ots19	64.53
Rainbow	scaffold_2903	1494	1568	Ot015136	22	scaffold_2903	23044	23118	Ot039542_Ots01p	42	21477	TRUE	Ots01	16.29	Ots01	16.29
Rainbow	scaffold_270	557791	557865	Ot029238	42	scaffold_270	580144	580218	Ot054758_Ots06q	40	22280	TRUE	Ots06	75.32	Ots06	75.32
Rainbow	scaffold_44	1069652	1069726	Ot026407	39	scaffold_44	1092021	1092095	Ot021563_Ots28q	40	22296	TRUE	Ots28	37.42	Ots28	37.42
Rainbow	scaffold_99	780050	780124	Ot028086	42	scaffold_99	802918	802992	Ot033302_Ots20q	42	22795	TRUE	Ots20	53.62	Ots20	53.62
Rainbow	scaffold_214	1211998	1212072	Ot051345_IOts12	32	scaffold_214	1235097	1235171	Ot038649_Ots12q	40	23026	TRUE	Ots12	118.68	Ots12	118.68
Rainbow	scaffold_300	562241	562315	Ot022830	42	scaffold_300	585611	585685	Ot005710_Ots25c	16	23297	TRUE	Ots25	31.07	Ots25	31.07
Rainbow	scaffold_751	413577	413651	Ot030254	42	scaffold_751	437331	437405	Ot013154_Ots21q	40	23681	TRUE	Ots21	21.77	Ots21	21.77
Rainbow	scaffold_1636	70136	70210	Ot022340_IOts20	40	scaffold_1636	94163	94237	Ot027521_Ots20q	40	23954	TRUE	Ots20	110.06	Ots20	110.06
Rainbow	scaffold_396	480504	480578	Ot026968	40	scaffold_396	504588	504662	Ot044224_Ots08p	40	24011	TRUE	Ots08	5.36	Ots08	5.36
Rainbow	scaffold_179	347752	347826	Ot004785	42	scaffold_179	372838	372911	Ot004927_Ots30q	26	25013	TRUE	Ots30	26.27	Ots30	26.27
Rainbow	scaffold_632	347239	347313	Ot029553	42	scaffold_632	372372	372446	Ot019150_Ots01p	42	25060	TRUE	Ots01	4.64	Ots01	4.64
Rainbow	scaffold_4497	3901	3975	Ot000889	42	scaffold_4497	29201	29275	Ot014485_Ots31q	42	25227	TRUE	Ots31	22.64	Ots31	22.64
Rainbow	scaffold_115	712538	712612	Ot042534	42	scaffold_115	738134	738208	Ot035251_Ots01p	40	25523	TRUE	Ots01	38.33	Ots01	38.33
Rainbow	scaffold_589	182938	183011	Ot010894	24	scaffold_589	208804	208878	Ot002624_Ots16q	40	25794	TRUE	Ots16	104.81	Ots16	104.81
Rainbow	scaffold_564	568939	569013	Ot020107	40	scaffold_564	595187	595261	Ot016074_Ots05q	23	26175	TRUE	Ots05	61.14	Ots05	61.14
Rainbow	scaffold_1625	105780	105854	Ot012221	42	scaffold_1625	132160	132234	Ot047507_Ots30q	42	26307	TRUE	Ots30	89.33	Ots30	89.33
Rainbow	scaffold_505	652723	652797	Ot027812	23	scaffold_505	679395	679469	Ot006430_Ots05p	23	26599	TRUE	Ots05	4.05	Ots05	4.05
Rainbow	scaffold_822	212393	212467	Ot052956	40	scaffold_822	239692	239766	Ot006432_Ots10p	40	27226	TRUE	Ots10	4.13	Ots10	4.13
Rainbow	scaffold_37	24820	24894	Ot007105_IOts30	23	scaffold_37	52164	52238	Ot018298_Ots30q	42	27271	TRUE	Ots30	74.5	Ots30	74.5
Rainbow	scaffold_458	232255	232329	Ot016676	42	scaffold_458	259739	259813	Ot001001_Ots16q	40	27411	TRUE	Ots16	89.98	Ots16	89.98
Rainbow	scaffold_50	780965	781039	Ot021306_IOts13	42	scaffold_50	808679	808753	Ot008128_Ots13q	40	27641	TRUE	Ots13	142.33	Ots13	142.33
Rainbow	scaffold_277	149357	149431	Ot027908	42	scaffold_277	177178	177252	Ot032376_Ots20q	23	27748	TRUE	Ots20	93.54	Ots20	93.54
Rainbow	scaffold_48	775542	775616	Ot041168	16	scaffold_48	803511	803585	Ot023820_Ots14q	42	27896	TRUE	Ots14	158.87	Ots14	158.87
Rainbow	scaffold_602	365650	365724	Ot033110	42	scaffold_602	394140	394214	Ot020743_Ots21c	42	28417	TRUE	Ots21	12.14	Ots21	12.14
Rainbow	scaffold_444	92030	92104	Ot019558	42	scaffold_444	120705	120779	Ot002151_Ots01q	42	28602	TRUE	Ots01	110.76	Ots01	110.76
Rainbow	scaffold_444	91960	92034	Ot050465	42	scaffold_444	120705	120779	Ot002151_Ots01q	42	28672	TRUE	Ots01	110.76	Ots01	110.76
Rainbow	scaffold_536	29636	29710	Ot015510	40	scaffold_536	59132	59206	Ot033742_Ots25q	42	29423	TRUE	Ots25	60.11	Ots25	60.11
Rainbow	scaffold_536	29565	29640	Ot045163	24	scaffold_536	59132	59206	Ot033742_Ots25q	42	29493	TRUE	Ots25	60.11	Ots25	60.11
Rainbow	scaffold_2001	107195	107269	Ot007494	42	scaffold_2001	137302	137376	Ot005486_Ots21q	42	30034	TRUE	Ots21	54.63	Ots21	54.63
Rainbow	scaffold_1229	152217	152291	Ot019094	40	scaffold_1229	182385	182459	Ot035691_Ots02p	42	30095	TRUE	Ots02	10.86	Ots02	10.86
Rainbow	scaffold_277	146840	146914	Ot005296_IOts20	42	scaffold_277	177178	177252	Ot032376_Ots20q	23	30265	TRUE	Ots20	93.54	Ots20	93.54
Rainbow	scaffold_384	297382	297456	Ot034259	42	scaffold_384	327889	327963	Ot030726_Ots16q	40	30434	TRUE	Ots16	123.15	Ots16	123.15
Rainbow	scaffold_20	1272346	1272420	Ot047589	26	scaffold_20	1303066	1303139	Ot010869_Ots03q	42	30647	TRUE	Ots03	108.49	Ots03	108.49
Rainbow	scaffold_258	146130	146204	Ot001518	35	scaffold_258	176896	176970	Ot019579_Ots22c	42	30693	TRUE	Ots22	17.66	Ots22	17.66
Rainbow	scaffold_970	344910	344984	Ot037135	40	scaffold_970	375882	375956	Ot044477_Ots33q	42	30899	TRUE	Ots33	91.01	Ots33	91.01
Rainbow	scaffold_64	641281	641357	Ot050999	24	scaffold_64	672387	672461	Ot005108_Ots11q	42	31031	TRUE	Ots11	75.76	Ots11	75.76
Rainbow	scaffold_408	142178	142252	Ot009137	40	scaffold_408	174001	174075	Ot002407_Ots02q	32	31750	TRUE	Ots02	97.54	Ots02	97.54
Rainbow	scaffold_304	459416	459490	Ot004189	42	scaffold_304	491810	491884	Ot051044_Ots13p	42	32321	TRUE	Ots13	52.91	Ots13	52.91
Rainbow	scaffold_157	298514	298588	Ot020033	40	scaffold_157	331014	331088	Ot010417_Ots20q	40	32427	TRUE	Ots20	101.6	Ots20	101.6
Rainbow	scaffold_157	298444	298518	Ot009097	42	scaffold_157	331014	331088	Ot010417_Ots20q	40	32497	TRUE	Ots20	101.6	Ots20	101.6
Rainbow	scaffold_1167	232292	232366	Ot000996	42	scaffold_1167	265525	265599	Ot034978_Ots09p	15	33160	TRUE	Ots09	95.83	Ots09	95.83
Rainbow	scaffold_2930	19040	19114	Ot037468	42	scaffold_2930	52502	52576	Ot001597_Ots05c	40	33389	TRUE	Ots05	55.25	Ots05	55.25
Rainbow	scaffold_223	1103006	1103080	Ot049874	42	scaffold_223	1137149	1137223	Ot034267_Ots05q	42	34070	TRUE	Ots05	69.52	Ots05	69.52
Rainbow	scaffold_115	1060588	1060664	Ot022116	40	scaffold_115	1094863	1094937	Ot022327_Ots01p	42	34200	TRUE	Ots01	45.58	Ots01	45.58
Rainbow	scaffold_33	687294	687368	Ot032164	40	scaffold_33	723001	723075	Ot043647_Ots06c	42	35634	TRUE	Ots06	61.57	Ots06	61.57
Rainbow	scaffold_120	1497953	1498027	Ot036653	40	scaffold_120	1534206	1534280	Ot005277_Ots29q	40	36180	TRUE	Ots29	53.51	Ots29	53.51
Rainbow	scaffold_606	34730	34804	Ot009500	42	scaffold_606	71054	71128	Ot047658_Ots11c	25	36251	TRUE	Ots11	62.14	Ots11	62.14
Rainbow	scaffold_150	1107883	1107957	Ot025789	21	scaffold_150	1144474	1144548	Ot052047_Ots04p	40	36518	TRUE	Ots04	19.54	Ots04	19.54
Rainbow	scaffold_150	1107813	1107887	Ot028829	42	scaffold_150	1144474	1144548	Ot052047_Ots04p	40	36588	TRUE	Ots04	19.54	Ots04	19.54
Rainbow	scaffold_419	134181	134255	Ot020856	42	scaffold_419	171290	171364	Ot042757_Ots11q	42	37036	TRUE	Ots11	130.62	Ots11	130.62
Rainbow	scaffold_3345	25698	25772	Ot031934	15	scaffold_3345	63044	63118	Ot003891_Ots18q	42	37273	TRUE	Ots18	41.47	Ots18	41.47
Rainbow	scaffold_242	671346	671420	Ot012784	42	scaffold_242	709286	709361	Ot018902_Ots08p	42	37867	TRUE	Ots08	47.16	Ots08	47.16
Rainbow	scaffold_627	101690	101764	Ot054751	42	scaffold_627	139778	139852	Ot009286_Ots07q	22	38015	TRUE	Ots07	101.7	Ots07	101.7
Rainbow	scaffold_627	101619	101694	Ot038097	24	scaffold_627	139778	139852	Ot009286_Ots07q	22	38085	TRUE	Ots07	101.7	Ots07	101.7
Rainbow	scaffold_228	443959	444033	Ot023239	42	scaffold_228	482313	482387	Ot043652_Ots13p	11	38281	TRUE	Ots13	52.91	Ots13	52.91
Rainbow	scaffold_452	354931	355005	Ot009520	15	scaffold_452	393386	393460	Ot000865_Ots14p	23	38382	TRUE	Ots14	71.11	Ots14	71.11
Rainbow	scaffold_34	609075	609149	Ot037445	42	scaffold_34	647626	647700	Ot033053_Ots21c	23	38478	TRUE	Ots21	0	Ots21	0
Rainbow	scaffold_362	253	327	Ot037698	42	scaffold_362	39027	39101	Ot007424_Ots16p	42	38701	TRUE	Ots16	15.25	Ots16	15.25
Rainbow	scaffold_10	2787669	2787743	Ot040789	42	scaffold_10	2826836	2826910	Ot015630_Ots31c	42	39094	TRUE	Ots31	0	Ots31	0
Rainbow	scaffold_298	84994	85068	Ot027183	42	scaffold_298	125620	125694	Ot047649_Ots18q	42	40553	TRUE	Ots18	41.47	Ots18	41.47
Rainbow	scaffold_3741	2318	2391	Ot044664	42	scaffold_3741	44318	44392	Ot040997_Ots15q	23	41928	TRUE	Ots15	144.92	Ots15	144.92
Rainbow	scaffold_61	628951	629025	Ot019388	23	scaffold_61	671424	671497	Ot042841_Ots22q	23	42400	TRUE	Ots22	32.81	Ots22	32.81
Rainbow	scaffold_243	389551	389625	Ot046134	42	scaffold_243	433267	433341	Ot026225_Ots01p	42	43643	TRUE	Ots01	10.76	Ots01	10.76
Rainbow	scaffold_87	129008	129082	Ot017819	42	scaffold_87	173448	173522	Ot035927_Ots07q	23	44367	TRUE	Ots07	136.16	Ots07	136.16
Rainbow	scaffold_819	292909	292983	Ot008952	42	scaffold_819	338505	338579	Ot053615_Ots09p	40	45523	TRUE	Ots09	70.87	Ots09	70.87
Rainbow	scaffold_420	780067	780141	Ot026580	40	scaffold_420	825700	825774	Ot009894_Ots10q	42	45560	TRUE	Ots10	74.31	Ots10	74.31
Rainbow	scaffold_3	2429025	2429099	Ot008980	42	scaffold_3	2475575	2475649	Ot012429_Ots11q	40	46477	TRUE	Ots11	121.09	Ots11	121.09
Rainbow	scaffold_25	1641523	1641597	Ot028886	36	scaffold_25	1688132	1688206	Ot044266_Ots11p	40	46536	TRUE	Ots11	38.42	Ots11	38.42
Rainbow	scaffold_325	699566	699640	Ot049776	40	scaffold_325	746245	746319	Ot002024_Ots07c	23	46606	TRUE	Ots07	78.95	Ots07	78.95
Rainbow	scaffold_764	316893	316967	Ot040406	42	scaffold_764	363603	363676	Ot016737_Ots19q	42	46637	TRUE	Ots19	94.46	Ots19	94.46
Rainbow	scaffold_1189	213401	213475	Ot024918	40	scaffold_1189	261063	261139	Ot018327_Ots13p	40	47589	TRUE	Ots13	2.7	Ots13	2.7
Rainbow	scaffold_71	673860	673934	Ot025717_IOts09	40	scaffold_71	721842	721916	Ot045384_Ots09p	23	47909	TRUE	Ots09	43.18	Ots09	43.18
Rainbow	scaffold_458	467323	467396	Ot014693	22	scaffold_458	515442	515516	Ot018965_Ots16q	42	48047	TRUE	Ots16	92.07	Ots16	92.07
Rainbow	scaffold_257	737088	737162	Ot051304	42	scaffold_257	785632	785706	Ot006706_Ots09p	42	48471	TRUE	Ots09	42.17	Ots09	42.17
Rainbow	scaffold_637	296910	296984	Ot017643	42	scaffold_637	345764	345838	Ot055666_Ots01p	42	48781	TRUE	Ots01	18.42	Ots01	18.42
Rainbow	scaffold_878	174626	174700	Ot030251	42	scaffold_878	224118	224192	Ot039099_Ots07q	40	49419	TRUE	Ots07	156.9	Ots07	156.9
Rainbow	scaffold_1456	170224	170301	Ot031715	23	scaffold_1456	220487	220561	Ot053679_Ots26q	42	50187	TRUE	Ots26	65.48	Ots26	65.48
Rainbow	scaffold_1448	81141	81215	Ot023195	40	scaffold_1448	131754	131828	Ot015639_Ots03p	42	50540	TRUE	Ots03	20.21	Ots03	20.21
Rainbow	scaffold_1338	98254	98328	Ot024035	40	scaffold_1338	149224	149298	Ot029091_Ots26q	42	50897	TRUE	Ots26	26.26	Ots26	26.26
Rainbow	scaffold_546	87183	87257	Ot024483	42	scaffold_546	139169	139243	Ot032445_Ots06p	42	51913	TRUE	Ots06	13.73	Ots06	13.73
Rainbow	scaffold_641	311462	311536	Ot049830	42	scaffold_641	363546	363620	Ot049031_Ots01q	42	52011	TRUE	Ots01	105.29	Ots01	105.29
Rainbow	scaffold_641	311392	311466	Ot038930	40	scaffold_641	363546	363620	Ot049031_Ots01q	42	52081	TRUE	Ots01	105.29	Ots01	105.29
Rainbow	scaffold_973	6826	6900	Ot014235	22	scaffold_973	59411	59485	Ot050641_Ots20q	40	52512	TRUE	Ots20	72.89	Ots20	72.89
Rainbow	scaffold_208	113703	113777	Ot054865	42	scaffold_208	166996	167070	Ot036517_Ots06p	40	53220	TRUE	Ots06	6.61	Ots06	6.61
Rainbow	scaffold_5	2598109	2598183	Ot026665	23	scaffold_5	2651909	2651983	Ot006622_Ots12p	42	53727	TRUE	Ots12	18.3	Ots12	18.3
Rainbow	scaffold_2703	9702	9776	Ot023964	40	scaffold_2703	64454	64527	Ot028191_Ots16q	23	54679	TRUE	Ots16	116.18	Ots16	116.18
Rainbow	scaffold_499	632213	632287	Ot027831	40	scaffold_499	687487	687561	Ot032882_Ots11q	42	55201	TRUE	Ots11	128.44	Ots11	128.44
Rainbow	scaffold_337	430073	430147	Ot002626	42	scaffold_337	485706	485780	Ot023230_Ots08p	42	55560	TRUE	Ots08	9.14	Ots08	9.14
Rainbow	scaffold_35	2082631	2082705	Ot022636	40	scaffold_35	2139051	2139125	Ot007519_Ots01q	42	56347	TRUE	Ots01	117.51	Ots01	117.51
Rainbow	scaffold_337	627869	627943	Ot016980	42	scaffold_337	684469	684543	Ot043018_Ots08p	42	56527	TRUE	Ots08	9.14	Ots08	9.14
Rainbow	scaffold_961	5748	5822	Ot041922	40	scaffold_961	62471	62545	Ot048972_Ots06p	42	56650	TRUE	Ots06	46.68	Ots06	46.68
Rainbow	scaffold_339	396269	396343	Ot018357	42	scaffold_339	453488	453562	Ot017048_Ots08p	40	57146	TRUE	Ots08	11.03	Ots08	11.03
Rainbow	scaffold_593	108171	108245	Ot013475	42	scaffold_593	165833	165907	Ot014271_Ots01q	42	57589	TRUE	Ots01	132.32	Ots01	132.32
Rainbow	scaffold_472	224044	224118	Ot002063	40	scaffold_472	282213	282287	Ot001794_Ots04p	42	58096	TRUE	Ots04	51.68	Ots04	51.68
Rainbow	scaffold_12	447364	447438	Ot035752	42	scaffold_12	506824	506898	Ot015317_Ots01q	23	59387	TRUE	Ots01	149.23	Ots01	149.23
Rainbow	scaffold_154	323822	323896	Ot014974	40	scaffold_154	383286	383360	Ot036748_Ots09p	23	59391	TRUE	Ots09	62.42	Ots09	62.42
Rainbow	scaffold_12	1692691	1692765	Ot038978	42	scaffold_12	1752252	1752326	Ot008422_Ots18q	40	59488	TRUE	Ots18	57.48	Ots18	57.48
Rainbow	scaffold_785	213982	214056	Ot019054	40	scaffold_785	274373	274447	Ot016630_Ots03q	23	60318	TRUE	Ots03	171.69	Ots03	171.69
Rainbow	scaffold_203	58592	58666	Ot012392	42	scaffold_203	119358	119432	Ot037130_Ots08p	42	60693	TRUE	Ots08	15.63	Ots08	15.63
Rainbow	scaffold_686	168581	168655	Ot053817	42	scaffold_686	229750	229824	Ot007867_Ots05q	42	61096	TRUE	Ots05	88.8	Ots05	88.8
Rainbow	scaffold_51	91825	91899	Ot052461	39	scaffold_51	154456	154530	Ot019638_Ots29q	22	62558	TRUE	Ots29	53.51	Ots29	53.51
Rainbow	scaffold_298	61874	61948	Ot003090	40	scaffold_298	125620	125694	Ot047649_Ots18q	42	63673	TRUE	Ots18	41.47	Ots18	41.47
Rainbow	scaffold_87	601084	601158	Ot013204	42	scaffold_87	664838	664912	Ot007838_Ots07q	40	63681	TRUE	Ots07	134.37	Ots07	134.37
Rainbow	scaffold_2904	3788	3862	Ot006725	42	scaffold_2904	67855	67929	Ot039185_Ots33q	16	63994	TRUE	Ots33	109.44	Ots33	109.44
Rainbow	scaffold_149	313950	314023	Ot048803	23	scaffold_149	378319	378393	Ot019286_Ots04p	42	64297	TRUE	Ots04	18.12	Ots04	18.12
Rainbow	scaffold_2217	41689	41763	Ot033401	22	scaffold_2217	107394	107468	Ot001425_Ots05p	42	65632	TRUE	Ots05	42.95	Ots05	42.95
Rainbow	scaffold_157	42560	42634	Ot024797	42	scaffold_157	110440	110514	Ot043432_Ots20q	23	67807	TRUE	Ots20	101.6	Ots20	101.6
Rainbow	scaffold_145	586644	586718	Ot036915	42	scaffold_145	654654	654728	Ot053483_Ots05q	40	67937	TRUE	Ots05	80.99	Ots05	80.99
Rainbow	scaffold_6	1551033	1551108	Ot038490_IOts28	23	scaffold_6	1619149	1619223	Ot022213_Ots28q	42	68042	TRUE	Ots28	64.55	Ots28	64.55
Rainbow	scaffold_2552	16255	16329	Ot019783	40	scaffold_2552	84756	84830	Ot055893_Ots22q	42	68428	TRUE	Ots22	71.1	Ots22	71.1
Rainbow	scaffold_57	1784840	1784913	Ot015021	42	scaffold_57	1853521	1853595	Ot021455_Ots24c	42	68609	TRUE	Ots24	0.23	Ots24	0.23
Rainbow	scaffold_2057	28736	28810	Ot048442	42	scaffold_2057	97866	97938	Ot048858_Ots21q	24	69057	TRUE	Ots21	68.29	Ots21	68.29
Rainbow	scaffold_643	259432	259506	Ot032547	40	scaffold_643	328776	328848	Ot006341_Ots32q	40	69271	TRUE	Ots32	22.18	Ots32	22.18
Rainbow	scaffold_1311	40973	41047	Ot055104	40	scaffold_1311	110582	110656	Ot025587_Ots13q	23	69536	TRUE	Ots13	101.98	Ots13	101.98
Rainbow	scaffold_27	2399851	2399925	Ot018704	42	scaffold_27	2469727	2469801	Ot029926_Ots26q	42	69803	TRUE	Ots26	14.06	Ots26	14.06
Rainbow	scaffold_15	556241	556315	Ot015198	42	scaffold_15	626299	626373	Ot019018_Ots26q	42	69985	TRUE	Ots26	35.94	Ots26	35.94
Rainbow	scaffold_257	246471	246545	Ot024039	42	scaffold_257	316840	316914	Ot021261_Ots09p	40	70296	TRUE	Ots09	43.18	Ots09	43.18
Rainbow	scaffold_68	1369879	1369953	Ot004945	27	scaffold_68	1440767	1440841	Ot021612_Ots01q	22	70815	TRUE	Ots01	105.29	Ots01	105.29
Rainbow	scaffold_835	872	946	Ot031344	42	scaffold_835	71964	72038	Ot052355_Ots30q	42	71019	TRUE	Ots30	63.23	Ots30	63.23
Rainbow	scaffold_211	556254	556327	Ot006983	42	scaffold_211	627554	627628	Ot039611_Ots18q	40	71228	TRUE	Ots18	46.58	Ots18	46.58
Rainbow	scaffold_504	458063	458137	Ot038434	26	scaffold_504	529793	529867	Ot031230_Ots30q	42	71657	TRUE	Ots30	84.61	Ots30	84.61
Rainbow	scaffold_316	661011	661085	Ot039069_IOts08	42	scaffold_316	734389	734463	Ot026512_Ots08p	23	73305	TRUE	Ots08	1.45	Ots08	1.45
Rainbow	scaffold_97	373640	373714	Ot024798	42	scaffold_97	447094	447168	Ot038583_Ots24c	23	73381	TRUE	Ots24	0.23	Ots24	0.23
Rainbow	scaffold_6	2331072	2331146	Ot012656_IOts28	40	scaffold_6	2404643	2404717	Ot039483_Ots28q	15	73498	TRUE	Ots28	59.29	Ots28	59.29
Rainbow	scaffold_322	121187	121261	Ot056124	23	scaffold_322	195606	195680	Ot037006_Ots13q	23	74346	TRUE	Ots13	126.42	Ots13	126.42
Rainbow	scaffold_259	104316	104391	Ot038155	24	scaffold_259	180108	180182	Ot005318_Ots10q	23	75718	TRUE	Ots10	70.44	Ots10	70.44
Rainbow	scaffold_397	102197	102271	Ot003180	40	scaffold_397	178364	178441	Ot042112_Ots09p	23	76094	TRUE	Ots09	23.41	Ots09	23.41
Rainbow	scaffold_227	1070114	1070188	Ot053707	22	scaffold_227	1146471	1146545	Ot040821_Ots09p	40	76284	TRUE	Ots09	62.42	Ots09	62.42
Rainbow	scaffold_276	889257	889331	Ot013982	40	scaffold_276	965950	966024	Ot014413_Ots11q	42	76620	TRUE	Ots11	123.74	Ots11	123.74
Rainbow	scaffold_166	217680	217754	Ot055602	42	scaffold_166	294631	294705	Ot002922_Ots06p	23	76878	TRUE	Ots06	38.27	Ots06	38.27
Rainbow	scaffold_470	84304	84378	Ot022468	40	scaffold_470	161552	161626	Ot018226_Ots10p	42	77175	TRUE	Ots10	12.27	Ots10	12.27
Rainbow	scaffold_25	1610417	1610491	Ot020805	39	scaffold_25	1688132	1688206	Ot044266_Ots11p	40	77642	TRUE	Ots11	38.42	Ots11	38.42
Rainbow	scaffold_388	415515	415589	Ot027630	42	scaffold_388	493486	493560	Ot042089_Ots03c	42	77898	TRUE	Ots03	98.31	Ots03	98.31
Rainbow	scaffold_1276	41019	41093	Ot012849	42	scaffold_1276	119708	119782	Ot046258_Ots10q	42	78616	TRUE	Ots10	140.9	Ots10	140.9
Rainbow	scaffold_615	248839	248913	Ot053911_IOts20	42	scaffold_615	327791	327865	Ot039254_Ots20q	40	78879	TRUE	Ots20	72.89	Ots20	72.89
Rainbow	scaffold_3	2811673	2811747	Ot025143	42	scaffold_3	2891336	2891410	Ot035742_Ots11q	40	79590	TRUE	Ots11	116.89	Ots11	116.89
Rainbow	scaffold_129	1100318	1100392	Ot037227	25	scaffold_129	1180402	1180476	Ot017794_Ots04p	40	80011	TRUE	Ots04	64.21	Ots04	64.21
Rainbow	scaffold_422	157314	157388	Ot042497_IOts30	40	scaffold_422	238152	238226	Ot054907_Ots30q	42	80765	TRUE	Ots30	26.27	Ots30	26.27
Rainbow	scaffold_309	21540	21614	Ot021776	23	scaffold_309	102486	102560	Ot023138_Ots07q	40	80873	TRUE	Ots07	91.34	Ots07	91.34
Rainbow	scaffold_302	175075	175148	Ot034459	42	scaffold_302	257902	257976	Ot045260_Ots04p	42	82755	TRUE	Ots04	16.13	Ots04	16.13
Rainbow	scaffold_813	95591	95665	Ot042331	42	scaffold_813	180148	180222	Ot047295_Ots06p	42	84484	TRUE	Ots06	11.13	Ots06	11.13
Rainbow	scaffold_785	189490	189564	Ot004767	42	scaffold_785	274373	274447	Ot016630_Ots03q	23	84810	TRUE	Ots03	171.69	Ots03	171.69
Rainbow	scaffold_329	42529	42603	Ot003048	40	scaffold_329	127624	127698	Ot001100_Ots16q	42	85022	TRUE	Ots16	116.25	Ots16	116.25
Rainbow	scaffold_2048	553	627	Ot034771_IOts05	42	scaffold_2048	85744	85818	Ot010589_Ots05q	42	85118	TRUE	Ots05	124.1	Ots05	124.1
Rainbow	scaffold_218	509993	510067	Ot047557	42	scaffold_218	595242	595316	Ot023488_Ots13p	42	85176	TRUE	Ots13	63.48	Ots13	63.48
Rainbow	scaffold_109	36219	36293	Ot045862	42	scaffold_109	121503	121577	Ot041813_Ots09q	26	85211	TRUE	Ots09	132.22	Ots09	132.22
Rainbow	scaffold_1647	107985	108059	Ot007862	22	scaffold_1647	193857	193931	Ot010523_Ots22q	36	85799	TRUE	Ots22	72.76	Ots22	72.76
Rainbow	scaffold_109	34188	34262	Ot048376	40	scaffold_109	121503	121577	Ot041813_Ots09q	26	87242	TRUE	Ots09	132.22	Ots09	132.22
Rainbow	scaffold_1637	11721	11795	Ot039639	40	scaffold_1637	99090	99164	Ot045082_Ots25q	40	87296	TRUE	Ots25	53.92	Ots25	53.92
Rainbow	scaffold_18	124523	124597	Ot044984	40	scaffold_18	212673	212747	Ot009641_Ots03q	32	88077	TRUE	Ots03	131.08	Ots03	131.08
Rainbow	scaffold_339	364864	364938	Ot055519	40	scaffold_339	453488	453562	Ot017048_Ots08p	40	88551	TRUE	Ots08	11.03	Ots08	11.03
Rainbow	scaffold_335	583486	583560	Ot006464	22	scaffold_335	672312	672386	Ot024954_Ots04p	37	88753	TRUE	Ots04	67.1	Ots04	67.1
Rainbow	scaffold_31	1189720	1189794	Ot039160	15	scaffold_31	1279365	1279439	Ot018770_Ots23q	11	89572	TRUE	Ots23	41.51	Ots23	41.51
Rainbow	scaffold_1400	23905	23979	Ot039361_IOts10	40	scaffold_1400	113880	113954	Ot018115_Ots10q	40	89902	TRUE	Ots10	135.62	Ots10	135.62
Rainbow	scaffold_641	273409	273483	Ot010688	42	scaffold_641	363546	363620	Ot049031_Ots01q	42	90064	TRUE	Ots01	105.29	Ots01	105.29
Rainbow	scaffold_70	345949	346023	Ot031347	40	scaffold_70	437849	437922	Ot045269_Ots02q	14	91827	TRUE	Ots02	119.07	Ots02	119.07
Rainbow	scaffold_4	209294	209368	Ot005948	40	scaffold_4	301197	301271	Ot022221_Ots01q	40	91830	TRUE	Ots01	149.72	Ots01	149.72
Rainbow	scaffold_766	11318	11392	Ot036351	26	scaffold_766	103951	104023	Ot028828_Ots17q	16	92560	TRUE	Ots17	65.83	Ots17	65.83
Rainbow	scaffold_165	620715	620789	Ot052311	40	scaffold_165	715175	715249	Ot031965_Ots26q	42	94387	TRUE	Ots26	14.46	Ots26	14.46
Rainbow	scaffold_1105	51763	51837	Ot015489	35	scaffold_1105	147543	147617	Ot002498_Ots23q	23	95707	TRUE	Ots23	50.48	Ots23	50.48
Rainbow	scaffold_351	1029	1104	Ot005979	23	scaffold_351	97898	97972	Ot023452_Ots07q	42	96795	TRUE	Ots07	152.93	Ots07	152.93
Rainbow	scaffold_425	346978	347052	Ot042772	42	scaffold_425	444507	444581	Ot030127_Ots05p	40	97456	TRUE	Ots05	3.94	Ots05	3.94
Rainbow	scaffold_257	218870	218944	Ot028420	42	scaffold_257	316840	316914	Ot021261_Ots09p	40	97897	TRUE	Ots09	43.18	Ots09	43.18
Rainbow	scaffold_207	911678	911752	Ot039037	27	scaffold_207	1009653	1009727	Ot025593_Ots11q	23	97902	TRUE	Ots11	102.8	Ots11	102.8
Rainbow	scaffold_125	325533	325607	Ot010129	42	scaffold_125	424102	424176	Ot024281_Ots11q	26	98496	TRUE	Ots11	84.39	Ots11	84.39
Rainbow	scaffold_567	494884	494958	Ot041065	22	scaffold_567	593577	593651	Ot041750_Ots23q	40	98620	TRUE	Ots23	43.67	Ots23	43.67
Rainbow	scaffold_830	156140	156214	Ot033901_IOts30	42	scaffold_830	255156	255230	Ot029260_Ots30q	42	98943	TRUE	Ots30	40.37	Ots30	40.37
Rainbow	scaffold_19	105107	105181	Ot028741	23	scaffold_19	205179	205253	Ot035115_Ots05q	42	99999	TRUE	Ots05	86.46	Ots05	86.46
Atlantic	ssa16	9626603	9626677	Ot036199_IOts06	42	ssa16	9527998	9528072	Ot044296_Ots06p	23	-98532	TRUE	Ots06	51.53	Ots06	51.53
Atlantic	ssa10	98036024	98036096	Ot047916	40	ssa10	97940228	97940302	Ot016737_Ots19q	23	-95723	TRUE	Ots19	94.46	Ots19	94.46
Atlantic	ssa03	60079916	60079990	Ot045862	42	ssa03	59989616	59989691	Ot041813_Ots09q	23	-90226	TRUE	Ots09	132.22	Ots09	132.22
Atlantic	ssa06	67221646	67221720	Ot001795	23	ssa06	67131954	67132028	Ot005995_Ots18q	42	-89619	TRUE	Ots18	62.59	Ots18	62.59
Atlantic	ssa01	146233074	146233148	Ot031437	42	ssa01	146143460	146143534	Ot044860_Ots20q	42	-89541	TRUE	Ots20	110.06	Ots20	110.06
Atlantic	ssa09	21906066	21906140	Ot055519	23	ssa09	21818257	21818331	Ot017048_Ots08p	40	-87736	TRUE	Ots08	11.03	Ots08	11.03
Atlantic	ssa20	34049353	34049427	Ot046721	36	ssa20	33964670	33964744	Ot044486_Ots12p	40	-84610	TRUE	Ots12	5.55	Ots12	5.55
Atlantic	ssa18	18163136	18163210	Ot019142	40	ssa18	18079724	18079798	Ot052370_Ots06q	42	-83339	TRUE	Ots06	128.23	Ots06	128.23
Atlantic	ssa01	134564533	134564608	Ot024797	23	ssa01	134481826	134481900	Ot043432_Ots20q	40	-82634	TRUE	Ots20	101.6	Ots20	101.6
Atlantic	ssa21	21115411	21115485	Ot015198	42	ssa21	21033221	21033295	Ot019018_Ots26q	40	-82117	TRUE	Ots26	35.94	Ots26	35.94
Atlantic	ssa12	72049153	72049227	Ot029862	23	ssa12	71969433	71969507	Ot042484_Ots02p	40	-79647	TRUE	Ots02	10.86	Ots02	10.86
Atlantic	ssa14	63927381	63927455	Ot017697	15	ssa14	63848002	63848076	Ot049636_Ots31q	40	-79306	TRUE	Ots31	43.6	Ots31	43.6
Atlantic	ssa15	37339424	37339498	Ot004419	40	ssa15	37261555	37261629	Ot035189_Ots05p	22	-77796	TRUE	Ots05	19.79	Ots05	19.79
Atlantic	ssa25	38756900	38756974	Ot010074	42	ssa25	38683920	38683994	Ot014804_Ots03q	22	-72907	TRUE	Ots03	171.69	Ots03	171.69
Atlantic	ssa29	26605825	26605899	Ot021109_IOts29	40	ssa29	26533660	26533734	Ot028480_Ots29q	42	-72092	TRUE	Ots29	67.52	Ots29	67.52
Atlantic	ssa22	19239424	19239498	Ot013204	42	ssa22	19170363	19170437	Ot007838_Ots07q	40	-68988	TRUE	Ots07	134.37	Ots07	134.37
Atlantic	ssa20	49492715	49492789	Ot020198	40	ssa20	49426282	49426356	Ot034601_Ots13q	23	-66360	TRUE	Ots13	134.81	Ots13	134.81
Atlantic	ssa16	71959440	71959514	Ot013755	42	ssa16	71893233	71893307	Ot022596_Ots14p	23	-66134	TRUE	Ots14	57.19	Ots14	57.19
Atlantic	ssa21	11103837	11103911	Ot018704	23	ssa21	11038248	11038322	Ot029926_Ots26q	42	-65516	TRUE	Ots26	14.06	Ots26	14.06
Atlantic	ssa06	41566697	41566771	Ot025242_IOts27	40	ssa06	41501435	41501509	Ot027235_Ots27c	23	-65189	TRUE	Ots27	11.19	Ots27	11.19
Atlantic	ssa22	29998794	29998868	Ot000938	26	ssa22	29934196	29934270	Ot045530_Ots07q	40	-64525	TRUE	Ots07	145.56	Ots07	145.56
Atlantic	ssa01	121875532	121875606	Ot046230	23	ssa01	121811105	121811179	Ot007406_Ots20q	40	-64354	TRUE	Ots20	62.53	Ots20	62.53
Atlantic	ssa13	76333055	76333129	Ot000438	42	ssa13	76269623	76269697	Ot016484_Ots09p	42	-63359	TRUE	Ots09	34.16	Ots09	34.16
Atlantic	ssa09	18430931	18431005	Ot012392	40	ssa09	18367727	18367801	Ot037130_Ots08p	23	-63131	TRUE	Ots08	15.63	Ots08	15.63
Atlantic	ssa06	62432795	62432869	Ot038978	40	ssa06	62371063	62371137	Ot008422_Ots18q	23	-61659	TRUE	Ots18	57.48	Ots18	57.48
Atlantic	ssa28	7805381	7805455	Ot011115	23	ssa28	7743859	7743933	Ot028781_Ots25q	42	-61449	TRUE	Ots25	45.03	Ots25	45.03
Atlantic	ssa09	22915563	22915637	Ot046261	42	ssa09	22856051	22856125	Ot023230_Ots08p	42	-59439	TRUE	Ots08	9.14	Ots08	9.14
Atlantic	ssa12	34271648	34271722	Ot000378	42	ssa12	34216210	34216284	Ot006258_Ots02c	23	-55365	TRUE	Ots02	73.15	Ots02	73.15
Atlantic	ssa04	34356919	34356992	Ot015586	23	ssa04	34301750	34301824	Ot018105_Ots30c	42	-55096	TRUE	Ots30	18.55	Ots30	18.55
Atlantic	ssa24	16355386	16355460	Ot001824_IOts04	42	ssa24	16303040	16303114	Ot011292_Ots04p	40	-52273	TRUE	Ots04	19.54	Ots04	19.54
Atlantic	ssa04	32383640	32383714	Ot030629	23	ssa04	32333657	32333731	Ot021993_Ots30c	42	-49910	TRUE	Ots30	0	Ots30	0
Atlantic	ssa10	83543123	83543198	Ot010421_IOts19	23	ssa10	83493341	83493415	Ot039599_Ots19q	32	-49709	TRUE	Ots19	92.75	Ots19	92.75
Atlantic	ssa04	31903967	31904041	Ot036667	42	ssa04	31854769	31854843	Ot012469_Ots30c	40	-49125	TRUE	Ots30	0	Ots30	0
Atlantic	ssa22	18982469	18982543	Ot040255	40	ssa22	18933433	18933507	Ot036242_Ots07q	42	-48963	TRUE	Ots07	136.16	Ots07	136.16
Atlantic	ssa10	97986704	97986778	Ot040406	23	ssa10	97940228	97940302	Ot016737_Ots19q	23	-46403	TRUE	Ots19	94.46	Ots19	94.46
Atlantic	ssa05	32977730	32977804	Ot001112	42	ssa05	32933518	32933592	Ot032589_Ots21q	40	-44139	TRUE	Ots21	35.93	Ots21	35.93
Atlantic	ssa06	79160360	79160434	Ot030990	42	ssa06	79116221	79116295	Ot023773_Ots18q	40	-44066	TRUE	Ots18	80.78	Ots18	80.78
Atlantic	ssa13	47752682	47752756	Ot000996	42	ssa13	47710216	47710290	Ot034978_Ots09p	15	-42393	TRUE	Ots09	95.83	Ots09	95.83
Atlantic	ssa01	27631593	27631667	Ot008980	23	ssa01	27589881	27589955	Ot012429_Ots11q	40	-41639	TRUE	Ots11	121.09	Ots11	121.09
Atlantic	ssa11	83476752	83476826	Ot033052	42	ssa11	83435307	83435381	Ot006954_Ots33q	23	-41372	TRUE	Ots33	139.94	Ots33	139.94
Atlantic	ssa06	74624949	74625023	Ot020929	42	ssa06	74583758	74583832	Ot001514_Ots18q	40	-41118	TRUE	Ots18	73.42	Ots18	73.42
Atlantic	ssa01	18072248	18072322	Ot020856	23	ssa01	18031416	18031490	Ot042757_Ots11q	23	-40759	TRUE	Ots11	130.62	Ots11	130.62
Atlantic	ssa25	14783112	14783186	Ot003099	32	ssa25	14743089	14743163	Ot001195_Ots03q	23	-39950	TRUE	Ots03	127.43	Ots03	127.43
Atlantic	ssa09	19050269	19050341	Ot021728	24	ssa09	19011259	19011333	Ot014486_Ots08p	23	-38937	TRUE	Ots08	14.18	Ots08	14.18
Atlantic	ssa13	12613709	12613782	Ot026896	23	ssa13	12575578	12575652	Ot002178_Ots22q	40	-38058	TRUE	Ots22	81.54	Ots22	81.54
Atlantic	ssa11	64529854	64529928	Ot037135	23	ssa11	64493832	64493906	Ot044477_Ots33q	40	-35949	TRUE	Ots33	91.01	Ots33	91.01
Atlantic	ssa01	27223498	27223572	Ot025143	40	ssa01	27187902	27187976	Ot033385_Ots11q	22	-35523	TRUE	Ots11	121.09	Ots11	121.09
Atlantic	ssa23	26694058	26694132	Ot046134	42	ssa23	26659504	26659578	Ot026225_Ots01p	40	-34481	TRUE	Ots01	10.76	Ots01	10.76
Atlantic	ssa19	14353959	14354033	Ot037698	40	ssa19	14319715	14319789	Ot007424_Ots16p	42	-34171	TRUE	Ots16	15.25	Ots16	15.25
Atlantic	ssa04	71287108	71287182	Ot012221	23	ssa04	71253150	71253225	Ot047507_Ots30q	23	-33884	TRUE	Ots30	89.33	Ots30	89.33
Atlantic	ssa13	6117227	6117301	Ot049060	40	ssa13	6083505	6083579	Ot026745_Ots22q	40	-33649	TRUE	Ots22	81.7	Ots22	81.7
Atlantic	ssa20	25788989	25789063	Ot051027	23	ssa20	25755313	25755387	Ot034199_Ots12p	40	-33603	TRUE	Ots12	17.76	Ots12	17.76
Atlantic	ssa05	58152465	58152537	Ot042463	40	ssa05	58120360	58120434	Ot026237_Ots23q	23	-32032	TRUE	Ots23	49.96	Ots23	49.96
Atlantic	ssa15	66080618	66080692	Ot016676	23	ssa15	66050798	66050872	Ot041346_Ots16q	40	-29747	TRUE	Ots16	89.98	Ots16	89.98
Atlantic	ssa15	31497335	31497411	Ot035982	24	ssa15	31468119	31468193	Ot042679_Ots05p	23	-29143	TRUE	Ots05	8.44	Ots05	8.44
Atlantic	ssa06	67009661	67009735	Ot052983	42	ssa06	66982910	66982982	Ot029533_Ots18q	24	-26680	TRUE	Ots18	61.19	Ots18	61.19
Atlantic	ssa01	144978836	144978907	Ot022340_IOts20	23	ssa01	144952109	144952183	Ot027521_Ots20q	40	-26654	TRUE	Ots20	110.06	Ots20	110.06
Atlantic	ssa01	26863297	26863371	Ot006069	27	ssa01	26836872	26836946	Ot016252_Ots11q	40	-26352	TRUE	Ots11	121.56	Ots11	121.56
Atlantic	ssa13	75034574	75034648	Ot013431	23	ssa13	75008320	75008394	Ot046325_Ots09p	42	-26181	TRUE	Ots09	36	Ots09	36
Atlantic	ssa12	78711771	78711845	Ot023880	22	ssa12	78686790	78686864	Ot045262_Ots02p	40	-24908	TRUE	Ots02	0	Ots02	0
Atlantic	ssa12	59493973	59494048	Ot024577	24	ssa12	59471502	59471576	Ot034177_Ots02p	40	-22398	TRUE	Ots02	25.26	Ots02	25.26
Atlantic	ssa28	2896033	2896107	Ot022830	42	ssa28	2874178	2874252	Ot005710_Ots25c	15	-21782	TRUE	Ots25	31.07	Ots25	31.07
Atlantic	ssa01	27726024	27726098	Ot009595	40	ssa01	27705059	27705133	Ot035686_Ots11q	42	-20892	TRUE	Ots11	116.89	Ots11	116.89
Atlantic	ssa17	12455587	12455661	Ot051847	30	ssa17	12438350	12438424	Ot003140_Ots07p	23	-17164	TRUE	Ots07	37.78	Ots07	37.78
Atlantic	ssa09	31015790	31015864	Ot013712	23	ssa09	31001529	31001603	Ot039756_Ots08p	40	-14188	TRUE	Ots08	2.58	Ots08	2.58
Atlantic	ssa11	86122287	86122361	Ot046634	40	ssa11	86108214	86108288	Ot020818_Ots33q	40	-14000	TRUE	Ots33	139.94	Ots33	139.94
Atlantic	ssa03	39901256	39901330	Ot024157_IOts28	42	ssa03	39889177	39889251	Ot030512_Ots28c	42	-12006	TRUE	Ots28	6.62	Ots28	6.62
Atlantic	ssa25	14558088	14558162	Ot041943	16	ssa25	14546445	14546519	Ot009641_Ots03q	15	-11570	TRUE	Ots03	131.08	Ots03	131.08
Atlantic	ssa24	22098926	22099000	Ot028455	40	ssa24	22087807	22087881	Ot026352_Ots04p	42	-11046	TRUE	Ots04	15.93	Ots04	15.93
Atlantic	ssa11	63427317	63427391	Ot000304	42	ssa11	63417240	63417314	Ot044379_Ots33q	23	-10004	TRUE	Ots33	86.51	Ots33	86.51
Atlantic	ssa10	19906052	19906126	Ot002658	42	ssa10	19896680	19896754	Ot040278_Ots05q	40	-9299	TRUE	Ots05	84.94	Ots05	84.94
Atlantic	ssa10	12450267	12450341	Ot042116	42	ssa10	12441559	12441633	Ot016162_Ots05q	40	-8635	TRUE	Ots05	65.01	Ots05	65.01
Atlantic	ssa12	67902816	67902890	Ot028082	42	ssa12	67894442	67894516	Ot010269_Ots02p	23	-8301	TRUE	Ots02	12.99	Ots02	12.99
Atlantic	ssa01	129589243	129589317	Ot047691	11	ssa01	129582627	129582701	Ot010228_Ots20q	15	-6543	TRUE	Ots20	90.65	Ots20	90.65
Atlantic	ssa12	23788186	23788260	Ot045217	11	ssa12	23782498	23782572	Ot002407_Ots02q	42	-5615	TRUE	Ots02	97.54	Ots02	97.54
Atlantic	ssa22	12223861	12223935	Ot045192	35	ssa22	12220219	12220293	Ot056145_Ots07q	30	-3569	TRUE	Ots07	109.19	Ots07	109.19
Atlantic	ssa22	18753787	18753861	Ot016645_IOts07	22	ssa22	18750615	18750689	Ot022001_Ots07q	42	-3099	TRUE	Ots07	133.91	Ots07	133.91
Atlantic	ssa04	37017810	37017884	Ot042555	23	ssa04	37015885	37015958	Ot004927_Ots30q	24	-1853	TRUE	Ots30	26.27	Ots30	26.27
Atlantic	ssa19	47481953	47482027	Ot009990	22	ssa19	47481466	47481540	Ot044512_Ots24q	26	-414	TRUE	Ots24	40.38	Ots24	40.38
Atlantic	ssa02	29141458	29141532	Ot023734	42	ssa02	29141528	29141602	Ot035954_Ots03p	42	0	TRUE	Ots03	54.6	Ots03	54.6
Atlantic	ssa10	83023045	83023119	Ot013314	42	ssa10	83022975	83023049	Ot041181_Ots19q	42	0	TRUE	Ots19	83.18	Ots19	83.18
Atlantic	ssa15	23334195	23334269	Ot054521	42	ssa15	23334125	23334199	Ot015379_Ots05p	42	0	TRUE	Ots05	3.96	Ots05	3.96
Atlantic	ssa15	64556369	64556443	Ot023095	42	ssa15	64556299	64556373	Ot018932_Ots16q	42	0	TRUE	Ots16	85.82	Ots16	85.82
Atlantic	ssa25	9846458	9846532	Ot026731	42	ssa25	9846528	9846602	Ot038589_Ots03q	42	0	TRUE	Ots03	106.43	Ots03	106.43
Atlantic	ssa06	54056050	54056124	Ot038622	40	ssa06	54056120	54056194	Ot002835_Ots18q	42	0	TRUE	Ots18	29.7	Ots18	29.7
Atlantic	ssa06	58960492	58960566	Ot025515	40	ssa06	58960422	58960496	Ot011779_Ots18q	42	0	TRUE	Ots18	51.45	Ots18	51.45
Atlantic	ssa07	21178213	21178287	Ot021127_IOts15	40	ssa07	21178143	21178217	Ot013540_Ots15q	42	0	TRUE	Ots15	119.7	Ots15	119.7
Atlantic	ssa22	18599105	18599179	Ot042081	31	ssa22	18599175	18599249	Ot013897_Ots07q	42	0	TRUE	Ots07	125.87	Ots07	125.87
Atlantic	ssa09	22684711	22684785	Ot032511	23	ssa09	22684781	22684855	Ot025797_Ots08p	42	0	TRUE	Ots08	5.79	Ots08	5.79
Atlantic	ssa21	17034461	17034535	Ot007168_IOts26	23	ssa21	17034531	17034605	Ot038319_Ots26q	42	0	TRUE	Ots26	33.71	Ots26	33.71
Atlantic	ssa06	58814567	58814641	Ot036136	42	ssa06	58814637	58814711	Ot039611_Ots18q	40	0	TRUE	Ots18	46.58	Ots18	46.58
Atlantic	ssa13	96308635	96308709	Ot032763	42	ssa13	96308565	96308639	Ot031524_Ots09p	40	0	TRUE	Ots09	2.08	Ots09	2.08
Atlantic	ssa14	76171018	76171092	Ot034346	42	ssa14	76171088	76171162	Ot033237_Ots31q	40	0	TRUE	Ots31	61.31	Ots31	61.31
Atlantic	ssa15	42400587	42400661	Ot000453	42	ssa15	42400517	42400591	Ot041564_Ots05p	40	0	TRUE	Ots05	27.74	Ots05	27.74
Atlantic	ssa20	22450059	22450133	Ot041143	42	ssa20	22450129	22450203	Ot006622_Ots12p	40	0	TRUE	Ots12	18.3	Ots12	18.3
Atlantic	ssa02	8945944	8946018	Ot048492	40	ssa02	8945942	8946018	Ot040177_Ots23q	40	0	TRUE	Ots23	66.18	Ots23	66.18
Atlantic	ssa03	43908361	43908435	Ot004436	40	ssa03	43908431	43908505	Ot011151_Ots28c	40	0	TRUE	Ots28	2.18	Ots28	2.18
Atlantic	ssa18	3207507	3207581	Ot054235	40	ssa18	3207437	3207511	Ot041789_Ots06c	40	0	TRUE	Ots06	64.95	Ots06	64.95
Atlantic	ssa27	2604562	2604636	Ot043662	40	ssa27	2604632	2604706	Ot052517_Ots13c	40	0	TRUE	Ots13	85.27	Ots13	85.27
Atlantic	ssa23	15967223	15967297	Ot038005	26	ssa23	15967293	15967367	Ot008082_Ots01p	40	0	TRUE	Ots01	28.05	Ots01	28.05
Atlantic	ssa19	50726427	50726501	Ot020130	23	ssa19	50726357	50726431	Ot015874_Ots24q	40	0	TRUE	Ots24	34.96	Ots24	34.96
Atlantic	ssa12	62534393	62534467	Ot024094	42	ssa12	62534463	62534537	Ot046374_Ots02p	26	0	TRUE	Ots02	18.5	Ots02	18.5
Atlantic	ssa07	13249121	13249195	Ot048003	42	ssa07	13249191	13249265	Ot024091_Ots15q	23	0	TRUE	Ots15	141.28	Ots15	141.28
Atlantic	ssa10	48880043	48880117	Ot010908_IOts05	42	ssa10	48880113	48880187	Ot010589_Ots05q	23	0	TRUE	Ots05	124.1	Ots05	124.1
Atlantic	ssa21	16052283	16052358	Ot049040	42	ssa21	16052354	16052428	Ot012528_Ots26q	23	0	TRUE	Ots26	29.47	Ots26	29.47
Atlantic	ssa28	12284316	12284390	Ot040996	42	ssa28	12284246	12284320	Ot050850_Ots25q	23	0	TRUE	Ots25	66.58	Ots25	66.58
Atlantic	ssa10	29754994	29755068	Ot004400	40	ssa10	29755064	29755138	Ot007737_Ots05q	23	0	TRUE	Ots05	109.25	Ots05	109.25
Atlantic	ssa14	19865329	19865404	Ot026605	24	ssa14	19865259	19865333	Ot052427_Ots10q	23	0	TRUE	Ots10	103.25	Ots10	103.25
Atlantic	ssa22	26157900	26157974	Ot026436	22	ssa22	26157970	26158044	Ot018673_Ots07q	23	0	TRUE	Ots07	145.56	Ots07	145.56
Atlantic	ssa27	16663421	16663495	Ot013206	22	ssa27	16663491	16663565	Ot025601_Ots13p	23	0	TRUE	Ots13	21.63	Ots13	21.63
Atlantic	ssa13	47710286	47710360	Ot031753	42	ssa13	47710216	47710290	Ot034978_Ots09p	15	0	TRUE	Ots09	95.83	Ots09	95.83
Atlantic	ssa28	6968260	6968334	Ot043946	23	ssa28	6968191	6968264	Ot013561_Ots25q	11	0	TRUE	Ots25	38.47	Ots25	38.47
Atlantic	ssa18	23942633	23942707	Ot025119	27	ssa18	23943596	23943670	Ot045816_Ots06q	42	890	TRUE	Ots06	140.42	Ots06	140.42
Atlantic	ssa10	93107785	93107859	Ot027064_IOts19	42	ssa10	93109004	93109078	Ot054975_Ots19q	40	1146	TRUE	Ots19	94.38	Ots19	94.38
Atlantic	ssa16	40706218	40706292	Ot055785	39	ssa16	40707942	40708016	Ot023812_Ots06p	40	1651	TRUE	Ots06	5.17	Ots06	5.17
Atlantic	ssa06	52051299	52051373	Ot037328_IOts18	22	ssa06	52054347	52054421	Ot004253_Ots18c	40	2975	TRUE	Ots18	19.65	Ots18	19.65
Atlantic	ssa04	35756953	35757027	Ot022962	31	ssa04	35762261	35762335	Ot054907_Ots30q	23	5235	TRUE	Ots30	26.27	Ots30	26.27
Atlantic	ssa01	121108219	121108293	Ot032970_IOts20	23	ssa01	121114769	121114843	Ot033302_Ots20q	23	6477	TRUE	Ots20	53.62	Ots20	53.62
Atlantic	ssa09	22849471	22849545	Ot029079	16	ssa09	22856051	22856125	Ot023230_Ots08p	42	6507	TRUE	Ots08	9.14	Ots08	9.14
Atlantic	ssa10	30048389	30048463	Ot015447	22	ssa10	30055428	30055502	Ot017236_Ots05q	42	6966	TRUE	Ots05	109.25	Ots05	109.25
Atlantic	ssa03	39881867	39881941	Ot012368	40	ssa03	39889177	39889251	Ot030512_Ots28c	42	7237	TRUE	Ots28	6.62	Ots28	6.62
Atlantic	ssa07	21170793	21170867	Ot004021	23	ssa07	21178143	21178217	Ot013540_Ots15q	42	7277	TRUE	Ots15	119.7	Ots15	119.7
Atlantic	ssa01	144943948	144944022	Ot012778	42	ssa01	144952109	144952183	Ot027521_Ots20q	40	8088	TRUE	Ots20	110.06	Ots20	110.06
Atlantic	ssa20	49414750	49414824	Ot024322	42	ssa20	49426282	49426356	Ot034601_Ots13q	23	11459	TRUE	Ots13	134.81	Ots13	134.81
Atlantic	ssa06	57010505	57010579	Ot006128	42	ssa06	57022224	57022298	Ot033630_Ots18q	40	11646	TRUE	Ots18	45.19	Ots18	45.19
Atlantic	ssa11	62838883	62838957	Ot026718	40	ssa11	62851030	62851104	Ot031477_Ots33q	11	12074	TRUE	Ots33	83.63	Ots33	83.63
Atlantic	ssa16	35711252	35711326	Ot048211	40	ssa16	35725240	35725314	Ot044949_Ots06p	40	13915	TRUE	Ots06	6.61	Ots06	6.61
Atlantic	ssa04	39823732	39823806	Ot033339	26	ssa04	39838509	39838583	Ot042150_Ots30q	40	14704	TRUE	Ots30	39.54	Ots30	39.54
Atlantic	ssa13	83697214	83697288	Ot006505	11	ssa13	83712859	83712933	Ot021937_Ots09p	40	15572	TRUE	Ots09	18.76	Ots09	18.76
Atlantic	ssa14	81672790	81672864	Ot013702	16	ssa14	81690197	81690271	Ot005453_Ots31q	40	17334	TRUE	Ots31	65.76	Ots31	65.76
Atlantic	ssa01	17986287	17986361	Ot039952	25	ssa01	18005914	18005988	Ot044126_Ots11q	23	19554	TRUE	Ots11	128.44	Ots11	128.44
Atlantic	ssa22	41168578	41168652	Ot049513	42	ssa22	41190215	41190289	Ot025103_Ots07q	40	21564	TRUE	Ots07	151.02	Ots07	151.02
Atlantic	ssa16	12696780	12696853	Ot054852	24	ssa16	12718880	12718954	Ot038200_Ots06p	40	22028	TRUE	Ots06	45.25	Ots06	45.25
Atlantic	ssa06	51811862	51811936	Ot029469	40	ssa06	51834082	51834156	Ot026175_Ots18c	40	22147	TRUE	Ots18	19.65	Ots18	19.65
Atlantic	ssa23	10455133	10455207	Ot053808	40	ssa23	10478559	10478633	Ot015462_Ots01p	26	23353	TRUE	Ots01	45.58	Ots01	45.58
Atlantic	ssa13	31382082	31382156	Ot024783	42	ssa13	31405935	31406009	Ot003438_Ots22c	40	23780	TRUE	Ots22	5.93	Ots22	5.93
Atlantic	ssa03	29417392	29417466	Ot026407	11	ssa03	29441596	29441670	Ot021563_Ots28q	40	24131	TRUE	Ots28	37.42	Ots28	37.42
Atlantic	ssa01	121089926	121090000	Ot028086	42	ssa01	121114769	121114843	Ot033302_Ots20q	23	24770	TRUE	Ots20	53.62	Ots20	53.62
Atlantic	ssa04	36990832	36990906	Ot004785	23	ssa04	37015885	37015958	Ot004927_Ots30q	24	24980	TRUE	Ots30	26.27	Ots30	26.27
Atlantic	ssa13	41252358	41252432	Ot041944	11	ssa13	41279293	41279367	Ot049309_Ots22q	40	26862	TRUE	Ots22	59.73	Ots22	59.73
Atlantic	ssa04	59408392	59408466	Ot007105_IOts30	23	ssa04	59436982	59437056	Ot018298_Ots30q	23	28517	TRUE	Ots30	74.5	Ots30	74.5
Atlantic	ssa01	130599202	130599276	Ot027908	42	ssa01	130630673	130630747	Ot032376_Ots20q	42	31398	TRUE	Ots20	93.54	Ots20	93.54
Atlantic	ssa01	55914556	55914630	Ot019558	23	ssa01	55946211	55946285	Ot002151_Ots01q	40	31582	TRUE	Ots01	110.76	Ots01	110.76
Atlantic	ssa01	55914486	55914560	Ot050465	23	ssa01	55946211	55946285	Ot002151_Ots01q	40	31652	TRUE	Ots01	110.76	Ots01	110.76
Atlantic	ssa13	64655047	64655121	Ot046262	22	ssa13	64686876	64686950	Ot016188_Ots09p	23	31756	TRUE	Ots09	52.92	Ots09	52.92
Atlantic	ssa16	12686953	12687027	Ot019356	23	ssa16	12718880	12718954	Ot038200_Ots06p	40	31854	TRUE	Ots06	45.25	Ots06	45.25
Atlantic	ssa16	12686883	12686957	Ot016963	42	ssa16	12718880	12718954	Ot038200_Ots06p	40	31924	TRUE	Ots06	45.25	Ots06	45.25
Atlantic	ssa10	95881996	95882070	Ot026788_IOts19	40	ssa10	95915231	95915305	Ot045656_Ots19q	23	33162	TRUE	Ots19	109.04	Ots19	109.04
Atlantic	ssa01	152400075	152400149	Ot043473	42	ssa01	152433972	152434045	Ot022814_Ots20q	23	33824	TRUE	Ots20	112.79	Ots20	112.79
Atlantic	ssa14	11626373	11626447	Ot047910	42	ssa14	11662744	11662818	Ot009771_Ots10q	40	36298	TRUE	Ots10	74.31	Ots10	74.31
Atlantic	ssa04	40250768	40250842	Ot052813	23	ssa04	40288997	40289070	Ot054336_Ots30q	23	38156	TRUE	Ots30	57.67	Ots30	57.67
Atlantic	ssa13	39151439	39151513	Ot038287	42	ssa13	39192881	39192955	Ot009902_Ots22q	42	41369	TRUE	Ots22	46.44	Ots22	46.44
Atlantic	ssa13	83025889	83025964	Ot024868	24	ssa13	83067789	83067863	Ot042569_Ots09p	15	41826	TRUE	Ots09	26.51	Ots09	26.51
Atlantic	ssa12	60123205	60123279	Ot032695	40	ssa12	60165651	60165725	Ot034853_Ots02p	40	42373	TRUE	Ots02	23.89	Ots02	23.89
Atlantic	ssa27	20043294	20043368	Ot017575	15	ssa27	20086021	20086095	Ot045459_Ots13p	42	42654	TRUE	Ots13	12.02	Ots13	12.02
Atlantic	ssa28	18761465	18761539	Ot012044	40	ssa28	18804439	18804513	Ot023558_Ots25q	42	42901	TRUE	Ots25	84.87	Ots25	84.87
Atlantic	ssa01	38012677	38012751	Ot010129	23	ssa01	38057198	38057272	Ot014195_Ots11q	23	44448	TRUE	Ots11	84.39	Ots11	84.39
Atlantic	ssa29	26488673	26488747	Ot047140	23	ssa29	26533660	26533734	Ot028480_Ots29q	42	44914	TRUE	Ots29	67.52	Ots29	67.52
Atlantic	ssa25	12667089	12667163	Ot056176	42	ssa25	12712188	12712262	Ot000431_Ots03q	23	45026	TRUE	Ots03	125.27	Ots03	125.27
Atlantic	ssa20	22400471	22400545	Ot026665	23	ssa20	22450129	22450203	Ot006622_Ots12p	40	49585	TRUE	Ots12	18.3	Ots12	18.3
Atlantic	ssa09	22803682	22803756	Ot002626	40	ssa09	22856051	22856125	Ot023230_Ots08p	42	52296	TRUE	Ots08	9.14	Ots08	9.14
Atlantic	ssa16	40654685	40654759	Ot000117	23	ssa16	40707942	40708016	Ot023812_Ots06p	40	53184	TRUE	Ots06	5.17	Ots06	5.17
Atlantic	ssa16	24876868	24876942	Ot024483	40	ssa16	24930485	24930559	Ot032445_Ots06p	40	53544	TRUE	Ots06	13.73	Ots06	13.73
Atlantic	ssa26	8518404	8518478	Ot009170	42	ssa26	8572494	8572568	Ot001826_Ots04c	23	54017	TRUE	Ots04	90.27	Ots04	90.27
Atlantic	ssa01	70834076	70834150	Ot013475	40	ssa01	70888394	70888469	Ot014271_Ots01q	23	54245	TRUE	Ots01	132.32	Ots01	132.32
Atlantic	ssa22	8104951	8105025	Ot055162	31	ssa22	8160154	8160228	Ot013860_Ots07q	23	55130	TRUE	Ots07	98.36	Ots07	98.36
Atlantic	ssa10	15070452	15070527	Ot041541	15	ssa10	15126419	15126493	Ot053483_Ots05q	40	55893	TRUE	Ots05	80.99	Ots05	80.99
Atlantic	ssa01	17100494	17100568	Ot027831	42	ssa01	17157642	17157716	Ot032882_Ots11q	23	57075	TRUE	Ots11	128.44	Ots11	128.44
Atlantic	ssa27	35913888	35913962	Ot044256	16	ssa27	35971814	35971888	Ot012323_Ots13p	26	57853	TRUE	Ots13	1.43	Ots13	1.43
Atlantic	ssa06	58900184	58900258	Ot006983	42	ssa06	58960422	58960496	Ot011779_Ots18q	42	60165	TRUE	Ots18	51.45	Ots18	51.45
Atlantic	ssa16	51510103	51510177	Ot034026	23	ssa16	51571732	51571806	Ot000848_Ots06p	40	61556	TRUE	Ots06	5.18	Ots06	5.18
Atlantic	ssa24	37839997	37840071	Ot025253	42	ssa24	37913132	37913206	Ot042933_Ots04p	23	73062	TRUE	Ots04	6.65	Ots04	6.65
Atlantic	ssa15	30333644	30333718	Ot033859	16	ssa15	30407366	30407440	Ot010616_Ots05p	23	73649	TRUE	Ots05	6.22	Ots05	6.22
Atlantic	ssa10	80058123	80058197	Ot013554	23	ssa10	80132042	80132116	Ot045101_Ots19q	40	73846	TRUE	Ots19	74.67	Ots19	74.67
Atlantic	ssa10	47097621	47097695	Ot044794_IOts05	23	ssa10	47171905	47171979	Ot002355_Ots05q	40	74211	TRUE	Ots05	124.1	Ots05	124.1
Atlantic	ssa11	69099566	69099640	Ot027191	42	ssa11	69174581	69174655	Ot002289_Ots33q	40	74942	TRUE	Ots33	105.17	Ots33	105.17
Atlantic	ssa13	74933030	74933104	Ot038615	23	ssa13	75008320	75008394	Ot046325_Ots09p	42	75217	TRUE	Ots09	36	Ots09	36
Atlantic	ssa01	26760387	26760461	Ot047981	23	ssa01	26836872	26836946	Ot016252_Ots11q	40	76412	TRUE	Ots11	121.56	Ots11	121.56
Atlantic	ssa13	68237159	68237233	Ot024039	40	ssa13	68314257	68314331	Ot021261_Ots09p	23	77025	TRUE	Ots09	43.18	Ots09	43.18
Atlantic	ssa19	4527041	4527115	Ot027415	40	ssa19	4604154	4604228	Ot036386_Ots25c	23	77040	TRUE	Ots25	27.76	Ots25	27.76
Atlantic	ssa20	2003750	2003824	Ot011546	15	ssa20	2080964	2081038	Ot013877_Ots12p	42	77141	TRUE	Ots12	0.15	Ots12	0.15
Atlantic	ssa29	25010423	25010497	Ot051724	15	ssa29	25089990	25090064	Ot035269_Ots29q	40	79494	TRUE	Ots29	64.96	Ots29	64.96
Atlantic	ssa13	68812956	68813030	Ot051304	40	ssa13	68893333	68893407	Ot006706_Ots09p	23	80304	TRUE	Ots09	42.17	Ots09	42.17
Atlantic	ssa13	18887804	18887879	Ot009525	11	ssa13	18968944	18969018	Ot010987_Ots22q	42	81066	TRUE	Ots22	72.76	Ots22	72.76
Atlantic	ssa01	150954878	150954952	Ot041694	40	ssa01	151036598	151036672	Ot000775_Ots20q	23	81647	TRUE	Ots20	112.79	Ots20	112.79
Atlantic	ssa25	13925826	13925900	Ot046483	31	ssa25	14008851	14008925	Ot010337_Ots03q	31	82952	TRUE	Ots03	127.42	Ots03	127.42
Atlantic	ssa10	48796789	48796863	Ot034771_IOts05	40	ssa10	48880113	48880187	Ot010589_Ots05q	23	83251	TRUE	Ots05	124.1	Ots05	124.1
Atlantic	ssa19	51558902	51558976	Ot049387	42	ssa19	51643366	51643440	Ot033375_Ots24q	42	84391	TRUE	Ots24	34.96	Ots24	34.96
Atlantic	ssa09	24249913	24249987	Ot027691	42	ssa09	24335058	24335132	Ot030073_Ots08p	40	85072	TRUE	Ots08	6.8	Ots08	6.8
Atlantic	ssa09	21732824	21732898	Ot036064	40	ssa09	21818257	21818331	Ot017048_Ots08p	40	85360	TRUE	Ots08	11.03	Ots08	11.03
Atlantic	ssa11	78740081	78740155	Ot029379	42	ssa11	78825817	78825891	Ot031257_Ots33q	23	85663	TRUE	Ots33	138.51	Ots33	138.51
Atlantic	ssa07	36057666	36057740	Ot024481	40	ssa07	36145279	36145353	Ot022938_Ots15p	23	87540	TRUE	Ots15	80.34	Ots15	80.34
Atlantic	ssa01	10213853	10213927	Ot008351	40	ssa01	10301555	10301629	Ot008495_Ots11q	42	87629	TRUE	Ots11	135.16	Ots11	135.16
Atlantic	ssa10	20248796	20248870	Ot028741	23	ssa10	20336648	20336722	Ot035115_Ots05q	42	87779	TRUE	Ots05	86.46	Ots05	86.46
Atlantic	ssa21	49209259	49209333	Ot038341	40	ssa21	49298631	49298705	Ot034560_Ots26q	15	89299	TRUE	Ots26	65.48	Ots26	65.48
Atlantic	ssa10	12349506	12349580	Ot049856	22	ssa10	12441559	12441633	Ot016162_Ots05q	40	91980	TRUE	Ots05	65.01	Ots05	65.01
Atlantic	ssa24	5526497	5526571	Ot033146	42	ssa24	5620453	5620527	Ot034784_Ots04p	42	93883	TRUE	Ots04	63.43	Ots04	63.43
Atlantic	ssa10	15027995	15028069	Ot036915	40	ssa10	15126419	15126493	Ot053483_Ots05q	40	98351	TRUE	Ots05	80.99	Ots05	80.99
Rainbow	scaffold_38	1966908	1966982	Ot014898	11	scaffold_38	88203	88277	Ot023840_Ots11q	42	-1878632	FALSE
Rainbow	scaffold_63	1770927	1771001	Ot055162	35	scaffold_63	624863	624938	Ot043933_Ots07q	23	-1145990	FALSE
Rainbow	scaffold_85	1352203	1352277	Ot020544	42	scaffold_85	291585	291659	Ot023149_Ots08p	42	-1060545	FALSE
Rainbow	scaffold_81	1433777	1433851	Ot029387	42	scaffold_81	390024	390098	Ot008027_Ots07q	42	-1043680	FALSE
Rainbow	scaffold_173	1348932	1349006	Ot014263	23	scaffold_173	361919	361993	Ot005152_Ots02p	40	-986940	FALSE
Rainbow	scaffold_73	1759874	1759948	Ot012702_IOts05	42	scaffold_73	847059	847133	Ot036235_Ots05p	42	-912742	FALSE
Rainbow	scaffold_403	837549	837624	Ot026471	42	scaffold_403	62668	62742	Ot049965_Ots26q	42	-774808	FALSE
Rainbow	scaffold_40	2130290	2130364	Ot050017	27	scaffold_40	1356667	1356741	Ot009790_Ots08c	40	-773550	FALSE
Rainbow	scaffold_174	1305433	1305507	Ot055365	40	scaffold_174	574256	574330	Ot007120_Ots33q	25	-731104	FALSE
Rainbow	scaffold_149	1098484	1098558	Ot006927	15	scaffold_149	378319	378393	Ot019286_Ots04p	42	-720092	FALSE
Rainbow	scaffold_119	1540466	1540540	Ot015689	42	scaffold_119	824138	824212	Ot033616_Ots02p	42	-716255	FALSE
Rainbow	scaffold_38	755801	755875	Ot053792_IOts23	25	scaffold_38	88203	88277	Ot023840_Ots11q	42	-667525	FALSE
Rainbow	scaffold_409	692069	692143	Ot026491	40	scaffold_409	56525	56599	Ot014049_Ots09p	42	-635471	FALSE
Rainbow	scaffold_119	1441919	1441993	Ot023325	40	scaffold_119	824138	824212	Ot033616_Ots02p	42	-617708	FALSE
Rainbow	scaffold_407	834419	834498	Ot007452	23	scaffold_407	224645	224719	Ot042125_Ots23q	42	-609701	FALSE
Rainbow	scaffold_323	780707	780781	Ot046206	42	scaffold_323	172207	172281	Ot049636_Ots31q	40	-608427	FALSE
Rainbow	scaffold_40	1960826	1960900	Ot052067	42	scaffold_40	1356667	1356741	Ot009790_Ots08c	40	-604086	FALSE
Rainbow	scaffold_125	1008710	1008784	Ot027795	40	scaffold_125	424102	424176	Ot024281_Ots11q	26	-584535	FALSE
Rainbow	scaffold_525	689308	689382	Ot037473	42	scaffold_525	116537	116611	Ot027848_Ots27q	40	-572698	FALSE
Rainbow	scaffold_47	1886610	1886684	Ot027415	42	scaffold_47	1326324	1326398	Ot054938_Ots25c	23	-560213	FALSE
Rainbow	scaffold_87	1769285	1769359	Ot051527	22	scaffold_87	1211914	1211987	Ot055329_Ots07q	42	-557299	FALSE
Rainbow	scaffold_283	1035582	1035656	Ot011763	15	scaffold_283	478281	478355	Ot051354_Ots01q	15	-557228	FALSE
Rainbow	scaffold_403	618284	618358	Ot052233	42	scaffold_403	62668	62742	Ot049965_Ots26q	42	-555543	FALSE
Rainbow	scaffold_381	868433	868507	Ot010135	42	scaffold_381	317457	317531	Ot022586_Ots14c	22	-550903	FALSE
Rainbow	scaffold_381	868364	868437	Ot054327	42	scaffold_381	317457	317531	Ot022586_Ots14c	22	-550834	FALSE
Rainbow	scaffold_157	881012	881086	Ot001510	40	scaffold_157	331014	331088	Ot010417_Ots20q	40	-549925	FALSE
Rainbow	scaffold_46	1780048	1780122	Ot017998	40	scaffold_46	1233582	1233656	Ot052851_Ots30q	42	-546393	FALSE
Rainbow	scaffold_511	728790	728864	Ot019011	23	scaffold_511	183573	183647	Ot003208_Ots29c	42	-545144	FALSE
Rainbow	scaffold_345	743831	743905	Ot021835	23	scaffold_345	198801	198875	Ot009740_Ots33q	42	-544957	FALSE
Rainbow	scaffold_345	743761	743835	Ot016520	15	scaffold_345	198801	198875	Ot009740_Ots33q	42	-544887	FALSE
Rainbow	scaffold_544	690330	690404	Ot045522	42	scaffold_544	149052	149126	Ot007191_Ots12c	42	-541205	FALSE
Rainbow	scaffold_250	1061267	1061341	Ot019874	40	scaffold_250	525110	525184	Ot015309_Ots07q	26	-536084	FALSE
Rainbow	scaffold_39	2043521	2043595	Ot037267	26	scaffold_39	1513428	1513502	Ot047798_Ots03q	42	-530020	FALSE
Rainbow	scaffold_599	540521	540595	Ot000488	40	scaffold_599	14467	14541	Ot035967_Ots17q	40	-525981	FALSE
Rainbow	scaffold_544	664442	664516	Ot011484	22	scaffold_544	149052	149126	Ot007191_Ots12c	42	-515317	FALSE
Rainbow	scaffold_606	577025	577099	Ot042055	15	scaffold_606	71054	71128	Ot047658_Ots11c	25	-505898	FALSE
Rainbow	scaffold_160	1177613	1177687	Ot024768	40	scaffold_160	691029	691103	Ot039498_Ots33q	40	-486511	FALSE
Rainbow	scaffold_63	1093235	1093309	Ot031586	23	scaffold_63	624863	624938	Ot043933_Ots07q	23	-468298	FALSE
Rainbow	scaffold_190	1214402	1214476	Ot007768_IOts15	42	scaffold_190	746089	746163	Ot012209_Ots15q	27	-468240	FALSE
Rainbow	scaffold_186	1237469	1237543	Ot039874	42	scaffold_186	774610	774684	Ot026395_Ots02p	42	-462786	FALSE
Rainbow	scaffold_186	1237399	1237473	Ot045336	42	scaffold_186	774610	774684	Ot026395_Ots02p	42	-462716	FALSE
Rainbow	scaffold_496	642276	642350	Ot021433	42	scaffold_496	183841	183915	Ot013896_Ots16p	23	-458362	FALSE
Rainbow	scaffold_86	831841	831915	Ot003121	40	scaffold_86	374402	374476	Ot029172_Ots11c	40	-457366	FALSE
Rainbow	scaffold_593	621962	622031	Ot001481	23	scaffold_593	165833	165907	Ot014271_Ots01q	42	-456056	FALSE
Rainbow	scaffold_58	1820176	1820250	Ot022888_IOts28	40	scaffold_58	1369847	1369921	Ot048662_Ots28q	15	-450256	FALSE
Rainbow	scaffold_448	768435	768509	Ot045482	42	scaffold_448	320961	321035	Ot001975_Ots09p	42	-447401	FALSE
Rainbow	scaffold_24	1862492	1862566	Ot021381	42	scaffold_24	1415403	1415477	Ot035000_Ots02q	23	-447016	FALSE
Rainbow	scaffold_239	1051733	1051807	Ot019345_IOts26	42	scaffold_239	605551	605626	Ot046046_Ots26q	15	-446108	FALSE
Rainbow	scaffold_366	588498	588572	Ot050595	42	scaffold_366	143016	143090	Ot046717_Ots08p	40	-445409	FALSE
Rainbow	scaffold_140	1436135	1436209	Ot033273	23	scaffold_140	993240	993314	Ot034432_Ots10p	42	-442822	FALSE
Rainbow	scaffold_283	919442	919516	Ot054523	42	scaffold_283	478281	478355	Ot051354_Ots01q	15	-441088	FALSE
Rainbow	scaffold_86	814343	814417	Ot053056	23	scaffold_86	374402	374476	Ot029172_Ots11c	40	-439868	FALSE
Rainbow	scaffold_92	1240000	1240074	Ot004246	42	scaffold_92	801946	802020	Ot041883_Ots03p	42	-437981	FALSE
Rainbow	scaffold_46	1663389	1663463	Ot018568	42	scaffold_46	1233582	1233656	Ot052851_Ots30q	42	-429734	FALSE
Rainbow	scaffold_345	626371	626445	Ot006281	35	scaffold_345	198801	198875	Ot009740_Ots33q	42	-427497	FALSE
Rainbow	scaffold_177	1058773	1058847	Ot056061	22	scaffold_177	634735	634809	Ot033594_Ots33q	40	-423965	FALSE
Rainbow	scaffold_37	2250887	2250961	Ot009408	42	scaffold_37	1830208	1830282	Ot012217_Ots30q	40	-420606	FALSE
Rainbow	scaffold_250	943624	943698	Ot034381	42	scaffold_250	525110	525184	Ot015309_Ots07q	26	-418441	FALSE
Rainbow	scaffold_861	419530	419604	Ot055390	42	scaffold_861	8776	8850	Ot005569_Ots01p	42	-410681	FALSE
Rainbow	scaffold_106	1581890	1581964	Ot045870	42	scaffold_106	1173278	1173352	Ot010269_Ots02p	42	-408539	FALSE
Rainbow	scaffold_11	3062107	3062181	Ot036689	42	scaffold_11	2657746	2657820	Ot026352_Ots04p	42	-404288	FALSE
Rainbow	scaffold_140	1394769	1394843	Ot031962	40	scaffold_140	993240	993314	Ot034432_Ots10p	42	-401456	FALSE
Rainbow	scaffold_16	2208921	2208996	Ot042241	16	scaffold_16	1809085	1809159	Ot039055_Ots09p	40	-399763	FALSE
Rainbow	scaffold_261	1072300	1072374	Ot011463	42	scaffold_261	675951	676024	Ot012808_Ots24q	24	-396277	FALSE
Rainbow	scaffold_70	1758198	1758272	Ot010294	31	scaffold_70	1364437	1364511	Ot050893_Ots02q	42	-393688	FALSE
Rainbow	scaffold_10	2180765	2180839	Ot002460	40	scaffold_10	1790731	1790805	Ot054740_Ots31c	42	-389961	FALSE
Rainbow	scaffold_16	2195791	2195865	Ot014925	40	scaffold_16	1809085	1809159	Ot039055_Ots09p	40	-386633	FALSE
Rainbow	scaffold_356	666497	666571	Ot046856	42	scaffold_356	293672	293747	Ot043629_Ots15q	23	-372751	FALSE
Rainbow	scaffold_384	694841	694915	Ot018918	25	scaffold_384	327889	327963	Ot030726_Ots16q	40	-366879	FALSE
Rainbow	scaffold_179	739685	739759	Ot022714	23	scaffold_179	372838	372911	Ot004927_Ots30q	26	-366775	FALSE
Rainbow	scaffold_384	690381	690455	Ot013496	11	scaffold_384	327889	327963	Ot030726_Ots16q	40	-362419	FALSE
Rainbow	scaffold_861	363431	363505	Ot034764	42	scaffold_861	8776	8850	Ot005569_Ots01p	42	-354582	FALSE
Rainbow	scaffold_127	547029	547103	Ot029189	42	scaffold_127	193212	193286	Ot015321_Ots03q	42	-353744	FALSE
Rainbow	scaffold_41	1677604	1677678	Ot012740	42	scaffold_41	1325489	1325563	Ot046520_Ots19p	16	-352042	FALSE
Rainbow	scaffold_216	1185310	1185384	Ot015308	26	scaffold_216	833868	833942	Ot013013_Ots03p	42	-351369	FALSE
Rainbow	scaffold_703	493501	493575	Ot038083	35	scaffold_703	144944	145018	Ot019616_Ots09q	36	-348484	FALSE
Rainbow	scaffold_9	1986725	1986799	Ot008898	22	scaffold_9	1641947	1642021	Ot002184_Ots16p	40	-344705	FALSE
Rainbow	scaffold_297	733071	733145	Ot041651_IOts26	23	scaffold_297	391143	391217	Ot029589_Ots26c	42	-341855	FALSE
Rainbow	scaffold_297	733001	733075	Ot018391	40	scaffold_297	391143	391217	Ot029589_Ots26c	42	-341785	FALSE
Rainbow	scaffold_525	458282	458357	Ot014062	24	scaffold_525	116537	116611	Ot027848_Ots27q	40	-341672	FALSE
Rainbow	scaffold_435	431822	431896	Ot007063	42	scaffold_435	106925	106999	Ot048613_Ots20q	42	-324824	FALSE
Rainbow	scaffold_440	706509	706583	Ot055435	42	scaffold_440	386246	386320	Ot002977_Ots04c	42	-320190	FALSE
Rainbow	scaffold_670	507896	507970	Ot033844_IOts20	35	scaffold_670	212203	212277	Ot051278_Ots20c	42	-295620	FALSE
Rainbow	scaffold_190	1041209	1041283	Ot044518	37	scaffold_190	746089	746163	Ot012209_Ots15q	27	-295047	FALSE
Rainbow	scaffold_38	381587	381661	Ot012184	23	scaffold_38	88203	88277	Ot023840_Ots11q	42	-293311	FALSE
Rainbow	scaffold_23	2369855	2369929	Ot006219	23	scaffold_23	2080164	2080238	Ot020884_Ots33c	23	-289618	FALSE
Rainbow	scaffold_23	2369766	2369840	Ot039309	40	scaffold_23	2080164	2080238	Ot020884_Ots33c	23	-289529	FALSE
Rainbow	scaffold_609	616444	616518	Ot055838	42	scaffold_609	327088	327162	Ot025080_Ots26q	42	-289283	FALSE
Rainbow	scaffold_155	658524	658598	Ot021897	42	scaffold_155	369378	369452	Ot015379_Ots05p	42	-289073	FALSE
Rainbow	scaffold_554	642358	642432	Ot014744	42	scaffold_554	353810	353884	Ot003289_Ots06p	40	-288475	FALSE
Rainbow	scaffold_965	295445	295519	Ot054645	23	scaffold_965	12609	12683	Ot010833_Ots04p	42	-282763	FALSE
Rainbow	scaffold_965	295375	295449	Ot026692	42	scaffold_965	12609	12683	Ot010833_Ots04p	42	-282693	FALSE
Rainbow	scaffold_159	1444634	1444708	Ot030287	22	scaffold_159	1162068	1162142	Ot018620_Ots13q	16	-282493	FALSE
Rainbow	scaffold_321	866277	866351	Ot052412	42	scaffold_321	583719	583793	Ot027945_Ots19q	40	-282485	FALSE
Rainbow	scaffold_45	2172712	2172786	Ot027274	42	scaffold_45	1890402	1890476	Ot038546_Ots24q	22	-282237	FALSE
Rainbow	scaffold_63	906931	907005	Ot046399	23	scaffold_63	624863	624938	Ot043933_Ots07q	23	-281994	FALSE
Rainbow	scaffold_58	739679	739753	Ot001321	42	scaffold_58	459386	459460	Ot008461_Ots15p	27	-280220	FALSE
Rainbow	scaffold_233	570715	570789	Ot019510	42	scaffold_233	292939	293013	Ot013159_Ots07p	27	-277703	FALSE
Rainbow	scaffold_47	1602449	1602523	Ot038310	26	scaffold_47	1326324	1326398	Ot054938_Ots25c	23	-276052	FALSE
Rainbow	scaffold_720	509673	509747	Ot028306	42	scaffold_720	234269	234343	Ot022322_Ots19q	42	-275331	FALSE
Rainbow	scaffold_58	734309	734383	Ot040270	42	scaffold_58	459386	459460	Ot008461_Ots15p	27	-274850	FALSE
Rainbow	scaffold_16	1352344	1352418	Ot010760	40	scaffold_16	1081655	1081729	Ot053571_Ots09p	21	-270616	FALSE
Rainbow	scaffold_898	393441	393515	Ot031295	40	scaffold_898	124402	124476	Ot042192_Ots06q	40	-268966	FALSE
Rainbow	scaffold_898	393441	393518	Ot029080	23	scaffold_898	124402	124476	Ot042192_Ots06q	40	-268966	FALSE
Rainbow	scaffold_348	746748	746822	Ot052758	42	scaffold_348	479540	479614	Ot035426_Ots28c	16	-267135	FALSE
Rainbow	scaffold_703	409348	409422	Ot022315_IOts09	23	scaffold_703	144944	145018	Ot019616_Ots09q	36	-264331	FALSE
Rainbow	scaffold_862	397563	397637	Ot016771	40	scaffold_862	133353	133427	Ot033483_Ots21q	15	-264137	FALSE
Rainbow	scaffold_3	540310	540384	Ot023882	42	scaffold_3	277152	277226	Ot024821_Ots11q	27	-263085	FALSE
Rainbow	scaffold_46	1491778	1491852	Ot011424	26	scaffold_46	1233582	1233656	Ot052851_Ots30q	42	-258123	FALSE
Rainbow	scaffold_548	473483	473557	Ot009723	34	scaffold_548	216174	216248	Ot006474_Ots34q	40	-257236	FALSE
Rainbow	scaffold_321	838675	838749	Ot001588	23	scaffold_321	583719	583793	Ot027945_Ots19q	40	-254883	FALSE
Rainbow	scaffold_281	899155	899229	Ot037783	40	scaffold_281	645626	645700	Ot046380_Ots01p	25	-253456	FALSE
Rainbow	scaffold_1159	303264	303338	Ot003015	40	scaffold_1159	50264	50338	Ot027225_Ots16q	42	-252927	FALSE
Rainbow	scaffold_44	1343934	1344008	Ot039031	25	scaffold_44	1092021	1092095	Ot021563_Ots28q	40	-251840	FALSE
Rainbow	scaffold_861	260045	260119	Ot024876	25	scaffold_861	8776	8850	Ot005569_Ots01p	42	-251196	FALSE
Rainbow	scaffold_360	727217	727291	Ot019024	42	scaffold_360	476313	476387	Ot019007_Ots05p	42	-250831	FALSE
Rainbow	scaffold_121	1506105	1506179	Ot038571	40	scaffold_121	1256035	1256109	Ot051316_Ots08q	42	-249997	FALSE
Rainbow	scaffold_182	1076309	1076383	Ot012044	42	scaffold_182	827334	827408	Ot010180_Ots25q	26	-248902	FALSE
Rainbow	scaffold_43	1666553	1666627	Ot037470	42	scaffold_43	1417940	1418014	Ot014789_Ots30c	16	-248540	FALSE
Rainbow	scaffold_821	466465	466539	Ot009271	35	scaffold_821	220048	220122	Ot018673_Ots07q	40	-246344	FALSE
Rainbow	scaffold_103	730220	730294	Ot000829	42	scaffold_103	485106	485180	Ot041785_Ots10p	42	-245041	FALSE
Rainbow	scaffold_1158	310806	310880	Ot021463	42	scaffold_1158	65998	66072	Ot003096_Ots01q	23	-244735	FALSE
Rainbow	scaffold_62	537172	537246	Ot029374	40	scaffold_62	295267	295341	Ot041531_Ots06p	25	-241832	FALSE
Rainbow	scaffold_41	1558241	1558315	Ot006262	23	scaffold_41	1325489	1325563	Ot046520_Ots19p	16	-232679	FALSE
Rainbow	scaffold_1044	270977	271047	Ot013288	24	scaffold_1044	39359	39433	Ot055965_Ots06q	42	-231545	FALSE
Rainbow	scaffold_437	429984	430058	Ot034275	23	scaffold_437	199371	199445	Ot053282_Ots01q	37	-230540	FALSE
Rainbow	scaffold_487	533615	533689	Ot025734	23	scaffold_487	305783	305857	Ot013068_Ots10p	37	-227759	FALSE
Rainbow	scaffold_11	2882966	2883042	Ot032335	40	scaffold_11	2657746	2657820	Ot026352_Ots04p	42	-225147	FALSE
Rainbow	scaffold_279	419225	419299	Ot030641	22	scaffold_279	196076	196150	Ot038058_Ots33q	22	-223076	FALSE
Rainbow	scaffold_49	2064832	2064906	Ot003980	22	scaffold_49	1843306	1843380	Ot003111_Ots34q	25	-221453	FALSE
Rainbow	scaffold_119	1044946	1045020	Ot026935	42	scaffold_119	824138	824212	Ot033616_Ots02p	42	-220735	FALSE
Rainbow	scaffold_68	1917836	1917910	Ot005925	21	scaffold_68	1700007	1700081	Ot004924_Ots01q	42	-217756	FALSE
Rainbow	scaffold_339	666222	666296	Ot009201	42	scaffold_339	453488	453562	Ot017048_Ots08p	40	-212661	FALSE
Rainbow	scaffold_3	3888138	3888212	Ot023276	15	scaffold_3	3675762	3675836	Ot034183_Ots11q	16	-212303	FALSE
Rainbow	scaffold_808	262923	262997	Ot039151	40	scaffold_808	53655	53729	Ot017815_Ots25q	42	-209195	FALSE
Rainbow	scaffold_144	691184	691258	Ot016139	42	scaffold_144	481952	482026	Ot044077_Ots12p	42	-209159	FALSE
Rainbow	scaffold_40	1564548	1564622	Ot018671	40	scaffold_40	1356667	1356741	Ot009790_Ots08c	40	-207808	FALSE
Rainbow	scaffold_338	339507	339581	Ot036933	42	scaffold_338	132124	132198	Ot050060_Ots19q	38	-207310	FALSE
Rainbow	scaffold_419	377897	377971	Ot003075	42	scaffold_419	171290	171364	Ot042757_Ots11q	42	-206534	FALSE
Rainbow	scaffold_206	917253	917327	Ot042442	40	scaffold_206	712155	712229	Ot024885_Ots17q	40	-205025	FALSE
Rainbow	scaffold_88	1127359	1127433	Ot018376	23	scaffold_88	923127	923201	Ot028362_Ots32q	40	-204159	FALSE
Rainbow	scaffold_341	899871	899945	Ot011297_IOts10	42	scaffold_341	696673	696747	Ot048255_Ots10q	40	-203125	FALSE
Rainbow	scaffold_4	2192165	2192239	Ot051318	42	scaffold_4	1989978	1990052	Ot009598_Ots10c	42	-202114	FALSE
Rainbow	scaffold_123	268543	268617	Ot055149	42	scaffold_123	66890	66964	Ot045643_Ots24q	42	-201580	FALSE
Rainbow	scaffold_352	868002	868076	Ot040804	42	scaffold_352	666856	666930	Ot003541_Ots12p	22	-201073	FALSE
Rainbow	scaffold_688	304113	304187	Ot018589	26	scaffold_688	106105	106179	Ot025336_Ots09p	42	-197935	FALSE
Rainbow	scaffold_4	3771187	3771261	Ot003150	42	scaffold_4	3574417	3574491	Ot001737_Ots10q	42	-196697	FALSE
Rainbow	scaffold_4	3771117	3771191	Ot008479	42	scaffold_4	3574417	3574491	Ot001737_Ots10q	42	-196627	FALSE
Rainbow	scaffold_246	221567	221641	Ot033180_IOts10	15	scaffold_246	26297	26371	Ot055726_Ots10q	42	-195197	FALSE
Rainbow	scaffold_537	372112	372186	Ot053185	42	scaffold_537	177014	177088	Ot039602_Ots30q	42	-195025	FALSE
Rainbow	scaffold_154	577394	577468	Ot019672	23	scaffold_154	383286	383360	Ot036748_Ots09p	23	-194035	FALSE
Rainbow	scaffold_1394	240641	240715	Ot024497	42	scaffold_1394	46878	46952	Ot004574_Ots33p	40	-193690	FALSE
Rainbow	scaffold_31	537847	537921	Ot003287	11	scaffold_31	344907	344981	Ot012504_Ots23q	42	-192867	FALSE
Rainbow	scaffold_280	501873	501947	Ot007127	42	scaffold_280	310252	310326	Ot022866_Ots11q	42	-191548	FALSE
Rainbow	scaffold_537	366967	367041	Ot054774	42	scaffold_537	177014	177088	Ot039602_Ots30q	42	-189880	FALSE
Rainbow	scaffold_80	1232804	1232878	Ot046066	40	scaffold_80	1043019	1043093	Ot052677_Ots20c	23	-189712	FALSE
Rainbow	scaffold_22	2230914	2230988	Ot039489_IOts18	40	scaffold_22	2044059	2044133	Ot054944_Ots18q	42	-186782	FALSE
Rainbow	scaffold_92	986895	986968	Ot008102_IOts03	42	scaffold_92	801946	802020	Ot041883_Ots03p	42	-184876	FALSE
Rainbow	scaffold_615	511407	511481	Ot047322	40	scaffold_615	327791	327865	Ot039254_Ots20q	40	-183543	FALSE
Rainbow	scaffold_297	573410	573484	Ot054345	42	scaffold_297	391143	391217	Ot029589_Ots26c	42	-182194	FALSE
Rainbow	scaffold_985	370809	370883	Ot016350	40	scaffold_985	188857	188931	Ot051748_Ots10p	16	-181879	FALSE
Rainbow	scaffold_8	2527409	2527483	Ot038298	42	scaffold_8	2345625	2345699	Ot000546_Ots07q	42	-181711	FALSE
Rainbow	scaffold_287	1039463	1039537	Ot013734	42	scaffold_287	857886	857960	Ot007841_Ots02p	40	-181504	FALSE
Rainbow	scaffold_49	2023166	2023240	Ot050249	42	scaffold_49	1843306	1843380	Ot003111_Ots34q	25	-179787	FALSE
Rainbow	scaffold_160	870285	870359	Ot016024	42	scaffold_160	691029	691103	Ot039498_Ots33q	40	-179183	FALSE
Rainbow	scaffold_91	887384	887458	Ot048333	42	scaffold_91	710226	710300	Ot042149_Ots13c	42	-177085	FALSE
Rainbow	scaffold_254	1033221	1033295	Ot009824	27	scaffold_254	856221	856295	Ot045798_Ots12c	23	-176927	FALSE
Rainbow	scaffold_369	288443	288517	Ot032350_IOts14	40	scaffold_369	112636	112710	Ot037542_Ots14q	40	-175734	FALSE
Rainbow	scaffold_714	408230	408304	Ot053748	42	scaffold_714	236247	236321	Ot048465_Ots21q	42	-171910	FALSE
Rainbow	scaffold_747	326226	326300	Ot047524_IOts19	23	scaffold_747	155014	155088	Ot009419_Ots19p	42	-171139	FALSE
Rainbow	scaffold_437	369856	369930	Ot051957	40	scaffold_437	199371	199445	Ot053282_Ots01q	37	-170412	FALSE
Rainbow	scaffold_25	1437557	1437631	Ot048569	42	scaffold_25	1268376	1268450	Ot039282_Ots11p	26	-169108	FALSE
Rainbow	scaffold_690	403819	403893	Ot025583	40	scaffold_690	236673	236747	Ot015459_Ots22q	30	-167073	FALSE
Rainbow	scaffold_694	255038	255112	Ot048260	42	scaffold_694	88708	88780	Ot021900_Ots04p	40	-166259	FALSE
Rainbow	scaffold_971	326374	326448	Ot026760	42	scaffold_971	161561	161635	Ot054848_Ots02p	42	-164740	FALSE
Rainbow	scaffold_545	449541	449615	Ot054802_IOts07	42	scaffold_545	285544	285617	Ot009528_Ots07q	24	-163925	FALSE
Rainbow	scaffold_7	1824733	1824807	Ot039736	42	scaffold_7	1660784	1660858	Ot005934_Ots29c	40	-163876	FALSE
Rainbow	scaffold_599	176599	176668	Ot040457	23	scaffold_599	14467	14541	Ot035967_Ots17q	40	-162059	FALSE
Rainbow	scaffold_179	533973	534047	Ot017512	42	scaffold_179	372838	372911	Ot004927_Ots30q	26	-161063	FALSE
Rainbow	scaffold_285	1027681	1027755	Ot015790	42	scaffold_285	867417	867491	Ot017253_Ots09c	42	-160191	FALSE
Rainbow	scaffold_44	839221	839295	Ot008135_IOts20	40	scaffold_44	679552	679626	Ot017623_Ots20q	42	-159596	FALSE
Rainbow	scaffold_560	194258	194332	Ot009170	40	scaffold_560	35038	35112	Ot041364_Ots04c	23	-159147	FALSE
Rainbow	scaffold_689	279620	279694	Ot038631	40	scaffold_689	120539	120612	Ot016921_Ots01q	42	-159009	FALSE
Rainbow	scaffold_302	804501	804575	Ot039279	26	scaffold_302	646578	646652	Ot017817_Ots04p	40	-157850	FALSE
Rainbow	scaffold_35	2296372	2296446	Ot040402	40	scaffold_35	2139051	2139125	Ot007519_Ots01q	42	-157248	FALSE
Rainbow	scaffold_49	2000302	2000376	Ot011215	16	scaffold_49	1843306	1843380	Ot003111_Ots34q	25	-156923	FALSE
Rainbow	scaffold_161	323024	323098	Ot001788	40	scaffold_161	166870	166944	Ot023428_Ots19q	42	-156081	FALSE
Rainbow	scaffold_252	240499	240573	Ot011790	23	scaffold_252	85047	85121	Ot006700_Ots04p	42	-155379	FALSE
Rainbow	scaffold_360	631572	631646	Ot042700_IOts05	42	scaffold_360	476313	476387	Ot019007_Ots05p	42	-155186	FALSE
Rainbow	scaffold_844	297743	297817	Ot008762	15	scaffold_844	142746	142820	Ot022894_Ots18c	26	-154924	FALSE
Rainbow	scaffold_689	275257	275331	Ot052531	39	scaffold_689	120539	120612	Ot016921_Ots01q	42	-154646	FALSE
Rainbow	scaffold_1104	328502	328576	Ot032111_IOts16	16	scaffold_1104	174948	175022	Ot010535_Ots16q	42	-153481	FALSE
Rainbow	scaffold_145	806984	807058	Ot027463	25	scaffold_145	654654	654728	Ot053483_Ots05q	40	-152257	FALSE
Rainbow	scaffold_396	743069	743143	Ot028586	42	scaffold_396	591522	591596	Ot035446_Ots08p	42	-151474	FALSE
Rainbow	scaffold_240	1090126	1090200	Ot034176	42	scaffold_240	938831	938905	Ot018685_Ots01p	42	-151222	FALSE
Rainbow	scaffold_412	362305	362379	Ot031239	42	scaffold_412	211913	211987	Ot032114_Ots16q	40	-150319	FALSE
Rainbow	scaffold_327	684167	684241	Ot019190	40	scaffold_327	533987	534061	Ot040136_Ots34q	42	-150107	FALSE
Rainbow	scaffold_5	2917124	2917199	Ot044280	42	scaffold_5	2769238	2769312	Ot023799_Ots12p	42	-147813	FALSE
Rainbow	scaffold_1103	217854	217928	Ot046549	16	scaffold_1103	69979	70053	Ot009437_Ots01p	40	-147802	FALSE
Rainbow	scaffold_483	159096	159170	Ot040980	23	scaffold_483	11951	12025	Ot016783_Ots12p	23	-147072	FALSE
Rainbow	scaffold_785	420992	421066	Ot012346	42	scaffold_785	274373	274447	Ot016630_Ots03q	23	-146546	FALSE
Rainbow	scaffold_290	175077	175151	Ot002503	22	scaffold_290	28712	28786	Ot054505_Ots22q	42	-146292	FALSE
Rainbow	scaffold_216	979790	979864	Ot030622_IOts03	40	scaffold_216	833868	833942	Ot013013_Ots03p	42	-145849	FALSE
Rainbow	scaffold_1775	165179	165254	Ot037754	42	scaffold_1775	19877	19951	Ot004571_Ots07p	42	-145229	FALSE
Rainbow	scaffold_1775	165109	165183	Ot012878	42	scaffold_1775	19877	19951	Ot004571_Ots07p	42	-145159	FALSE
Rainbow	scaffold_517	368018	368095	Ot039007	23	scaffold_517	222943	223017	Ot021271_Ots17q	23	-145002	FALSE
Rainbow	scaffold_142	876305	876379	Ot026084	23	scaffold_142	733046	733120	Ot038331_Ots19p	42	-143186	FALSE
Rainbow	scaffold_81	532891	532965	Ot040539	42	scaffold_81	390024	390098	Ot008027_Ots07q	42	-142794	FALSE
Rainbow	scaffold_1299	216588	216662	Ot012360	42	scaffold_1299	74367	74441	Ot050116_Ots15p	40	-142148	FALSE
Rainbow	scaffold_878	406918	406992	Ot018949	40	scaffold_878	265356	265430	Ot051629_Ots07q	42	-141489	FALSE
Rainbow	scaffold_233	434145	434219	Ot021224	42	scaffold_233	292939	293013	Ot013159_Ots07p	27	-141133	FALSE
Rainbow	scaffold_1345	212839	212913	Ot048920	42	scaffold_1345	72232	72306	Ot053661_Ots15p	22	-140534	FALSE
Rainbow	scaffold_79928	1182436	1182510	Ot013051	23	scaffold_79928	1042315	1042389	Ot009449_Ots16q	42	-140048	FALSE
Rainbow	scaffold_920	306643	306717	Ot008440	42	scaffold_920	167557	167631	Ot027514_Ots13q	40	-139013	FALSE
Rainbow	scaffold_90	1739992	1740066	Ot038038	40	scaffold_90	1601913	1601987	Ot007558_Ots06p	23	-138006	FALSE
Rainbow	scaffold_731	390604	390679	Ot051347	24	scaffold_731	252690	252765	Ot051535_Ots09q	24	-137840	FALSE
Rainbow	scaffold_697	320481	320555	Ot034816	25	scaffold_697	184048	184123	Ot013586_Ots01p	23	-136359	FALSE
Rainbow	scaffold_16	1943833	1943907	Ot041281	42	scaffold_16	1809085	1809159	Ot039055_Ots09p	40	-134675	FALSE
Rainbow	scaffold_965	147329	147403	Ot055460	42	scaffold_965	12609	12683	Ot010833_Ots04p	42	-134647	FALSE
Rainbow	scaffold_545	419320	419394	Ot031015	42	scaffold_545	285544	285617	Ot009528_Ots07q	24	-133704	FALSE
Rainbow	scaffold_1668	133511	133585	Ot016301	42	scaffold_1668	248	322	Ot003243_Ots05q	42	-133190	FALSE
Rainbow	scaffold_234	369668	369742	Ot006278	40	scaffold_234	236673	236747	Ot002939_Ots19q	40	-132922	FALSE
Rainbow	scaffold_1103	202828	202902	Ot026044	40	scaffold_1103	69979	70053	Ot009437_Ots01p	40	-132776	FALSE
Rainbow	scaffold_304	622373	622447	Ot030544	40	scaffold_304	491810	491884	Ot051044_Ots13p	42	-130490	FALSE
Rainbow	scaffold_52	2118134	2118208	Ot018879	42	scaffold_52	1988780	1988857	Ot011980_Ots16q	23	-129278	FALSE
Rainbow	scaffold_384	455701	455775	Ot010733	16	scaffold_384	327889	327963	Ot030726_Ots16q	40	-127739	FALSE
Rainbow	scaffold_630	522996	523070	Ot035249	23	scaffold_630	395958	396032	Ot014932_Ots07q	42	-126965	FALSE
Rainbow	scaffold_651	260579	260652	Ot046052	24	scaffold_651	133673	133747	Ot046610_Ots30c	42	-126833	FALSE
Rainbow	scaffold_567	377828	377902	Ot025379	42	scaffold_567	251259	251333	Ot049620_Ots23q	40	-126496	FALSE
Rainbow	scaffold_419	297669	297743	Ot041643	23	scaffold_419	171290	171364	Ot042757_Ots11q	42	-126306	FALSE
Rainbow	scaffold_367	259457	259531	Ot009617	42	scaffold_367	133615	133689	Ot030882_Ots01q	40	-125769	FALSE
Rainbow	scaffold_24	1539860	1539934	Ot035958	40	scaffold_24	1415403	1415477	Ot035000_Ots02q	23	-124384	FALSE
Rainbow	scaffold_46	722898	722972	Ot050532_IOts30	42	scaffold_46	599497	599571	Ot029771_Ots30q	23	-123328	FALSE
Rainbow	scaffold_661	354581	354654	Ot016789	24	scaffold_661	233460	233534	Ot029954_Ots18q	42	-121048	FALSE
Rainbow	scaffold_289	305347	305421	Ot011180	42	scaffold_289	185326	185400	Ot026853_Ots05q	40	-119948	FALSE
Rainbow	scaffold_3	395854	395928	Ot035637	42	scaffold_3	277152	277226	Ot024821_Ots11q	27	-118629	FALSE
Rainbow	scaffold_3	3432033	3432107	Ot027378	40	scaffold_3	3314476	3314550	Ot033111_Ots11q	42	-117484	FALSE
Rainbow	scaffold_53	550175	550249	Ot036505	42	scaffold_53	433468	433542	Ot033537_Ots33q	25	-116634	FALSE
Rainbow	scaffold_35	1853678	1853750	Ot007776	24	scaffold_35	1737988	1738062	Ot046331_Ots01q	42	-115617	FALSE
Rainbow	scaffold_310	203870	203944	Ot049756	22	scaffold_310	88839	88913	Ot006343_Ots02p	40	-114958	FALSE
Rainbow	scaffold_18	384602	384676	Ot009529_IOts03	42	scaffold_18	271237	271311	Ot004952_Ots03q	14	-113292	FALSE
Rainbow	scaffold_3	3787797	3787871	Ot049913_IOts11	42	scaffold_3	3675762	3675836	Ot034183_Ots11q	16	-111962	FALSE
Rainbow	scaffold_1445	212983	213057	Ot044599	40	scaffold_1445	101304	101378	Ot033301_Ots26q	42	-111606	FALSE
Rainbow	scaffold_78	579399	579473	Ot009182	42	scaffold_78	468094	468168	Ot020742_Ots25c	42	-111232	FALSE
Rainbow	scaffold_42	1752063	1752137	Ot032194	11	scaffold_42	1640946	1641020	Ot039172_Ots06q	40	-111044	FALSE
Rainbow	scaffold_206	533405	533479	Ot044975	37	scaffold_206	422557	422631	Ot009960_Ots17q	30	-110775	FALSE
Rainbow	scaffold_41	1435569	1435642	Ot026774	16	scaffold_41	1325489	1325563	Ot046520_Ots19p	16	-110007	FALSE
Rainbow	scaffold_283	587897	587971	Ot010899	26	scaffold_283	478281	478355	Ot051354_Ots01q	15	-109543	FALSE
Rainbow	scaffold_208	276432	276506	Ot042224	42	scaffold_208	166996	167070	Ot036517_Ots06p	40	-109363	FALSE
Rainbow	scaffold_179	1342866	1342940	Ot042704	23	scaffold_179	1234317	1234391	Ot000545_Ots30q	40	-108476	FALSE
Rainbow	scaffold_819	165416	165490	Ot033267	40	scaffold_819	57449	57523	Ot040921_Ots09p	40	-107894	FALSE
Rainbow	scaffold_893	327743	327818	Ot027754	23	scaffold_893	220673	220747	Ot022545_Ots14q	11	-106997	FALSE
Rainbow	scaffold_314	138274	138348	Ot052634	42	scaffold_314	33162	33236	Ot021852_Ots15p	23	-105039	FALSE
Rainbow	scaffold_33	2327481	2327555	Ot020426	23	scaffold_33	2222492	2222566	Ot004022_Ots06c	40	-104916	FALSE
Rainbow	scaffold_258	280260	280334	Ot014291	42	scaffold_258	176896	176970	Ot019579_Ots22c	42	-103291	FALSE
Rainbow	scaffold_287	961169	961243	Ot023071	42	scaffold_287	857886	857960	Ot007841_Ots02p	40	-103210	FALSE
Rainbow	scaffold_629	603749	603823	Ot032151	23	scaffold_629	500919	500993	Ot030222_Ots22q	23	-102757	FALSE
Rainbow	scaffold_1303	129651	129725	Ot000065	42	scaffold_1303	27004	27077	Ot017020_Ots20q	23	-102575	FALSE
Rainbow	scaffold_449	164549	164623	Ot021317	42	scaffold_449	62837	62916	Ot012172_Ots30q	23	-101634	FALSE
Rainbow	scaffold_406	97123	97197	Ot031364	11	scaffold_406	197956	198030	Ot038806_Ots06p	40	100760	FALSE
Rainbow	scaffold_114	852589	852663	Ot036231_IOts06	40	scaffold_114	953992	954066	Ot022632_Ots06p	40	101330	FALSE
Rainbow	scaffold_801	167799	167873	Ot021590	42	scaffold_801	269384	269458	Ot030755_Ots13p	42	101512	FALSE
Rainbow	scaffold_109	19743	19817	Ot004226	40	scaffold_109	121503	121577	Ot041813_Ots09q	26	101687	FALSE
Rainbow	scaffold_320	49695	49769	Ot054968	15	scaffold_320	151555	151629	Ot000796_Ots05p	40	101787	FALSE
Rainbow	scaffold_131	1367123	1367197	Ot011924	40	scaffold_131	1469014	1469088	Ot040240_Ots30q	42	101818	FALSE
Rainbow	scaffold_793	352357	352431	Ot039310	36	scaffold_793	455562	455636	Ot019299_Ots01p	23	103132	FALSE
Rainbow	scaffold_793	352287	352361	Ot045006_IOts01	22	scaffold_793	455562	455636	Ot019299_Ots01p	23	103202	FALSE
Rainbow	scaffold_26	216127	216201	Ot044625	42	scaffold_26	320472	320546	Ot024198_Ots26q	42	104272	FALSE
Rainbow	scaffold_11	2553369	2553443	Ot026939	40	scaffold_11	2657746	2657820	Ot026352_Ots04p	42	104304	FALSE
Rainbow	scaffold_45	214837	214911	Ot020858	23	scaffold_45	319338	319412	Ot016857_Ots24q	40	104428	FALSE
Rainbow	scaffold_82	386787	386861	Ot047009	42	scaffold_82	492036	492110	Ot003718_Ots19p	42	105176	FALSE
Rainbow	scaffold_492	389573	389647	Ot043887_IOts02	42	scaffold_492	494898	494972	Ot031225_Ots02p	42	105252	FALSE
Rainbow	scaffold_1476	62080	62154	Ot031870	40	scaffold_1476	167563	167637	Ot025936_Ots17q	40	105410	FALSE
Rainbow	scaffold_434	634496	634570	Ot028647	42	scaffold_434	740276	740350	Ot048978_Ots09p	40	105707	FALSE
Rainbow	scaffold_529	339939	340013	Ot042068	40	scaffold_529	447209	447283	Ot045568_Ots28q	42	107197	FALSE
Rainbow	scaffold_642	458307	458383	Ot026475	40	scaffold_642	565668	565742	Ot034859_Ots30q	23	107286	FALSE
Rainbow	scaffold_416	184937	185011	Ot008850	40	scaffold_416	292791	292865	Ot006821_Ots17q	15	107781	FALSE
Rainbow	scaffold_565	355896	355970	Ot020919	42	scaffold_565	464436	464510	Ot001609_Ots01q	26	108467	FALSE
Rainbow	scaffold_565	355826	355900	Ot037059	40	scaffold_565	464436	464510	Ot001609_Ots01q	26	108537	FALSE
Rainbow	scaffold_71	1196053	1196127	Ot014050	42	scaffold_71	1305205	1305279	Ot045578_Ots09p	42	109079	FALSE
Rainbow	scaffold_477	364008	364082	Ot005456	14	scaffold_477	474090	474164	Ot020289_Ots25c	40	110009	FALSE
Rainbow	scaffold_477	363938	364012	Ot027324	42	scaffold_477	474090	474164	Ot020289_Ots25c	40	110079	FALSE
Rainbow	scaffold_715	279813	279887	Ot035549	35	scaffold_715	390271	390345	Ot013358_Ots03c	40	110385	FALSE
Rainbow	scaffold_36	1961419	1961493	Ot051101	40	scaffold_36	2073443	2073517	Ot011435_Ots06q	42	111951	FALSE
Rainbow	scaffold_334	317945	318019	Ot054204	23	scaffold_334	430029	430103	Ot012644_Ots11q	22	112011	FALSE
Rainbow	scaffold_254	386699	386773	Ot026811_IOts12	42	scaffold_254	499563	499637	Ot024682_Ots12c	42	112791	FALSE
Rainbow	scaffold_371	6649	6724	Ot026590	26	scaffold_371	119889	119963	Ot022164_Ots16c	40	113166	FALSE
Rainbow	scaffold_352	551937	552011	Ot008835	42	scaffold_352	666856	666930	Ot003541_Ots12p	22	114846	FALSE
Rainbow	scaffold_53	86393	86467	Ot019428	40	scaffold_53	201762	201836	Ot027107_Ots33q	23	115296	FALSE
Rainbow	scaffold_117	839478	839552	Ot046658	42	scaffold_117	954894	954970	Ot034234_Ots25q	24	115343	FALSE
Rainbow	scaffold_53	86323	86397	Ot014729	42	scaffold_53	201762	201836	Ot027107_Ots33q	23	115366	FALSE
Rainbow	scaffold_321	466819	466893	Ot043970	42	scaffold_321	583719	583793	Ot027945_Ots19q	40	116827	FALSE
Rainbow	scaffold_337	368737	368811	Ot009150	40	scaffold_337	485706	485780	Ot023230_Ots08p	42	116896	FALSE
Rainbow	scaffold_321	466749	466823	Ot051737	42	scaffold_321	583719	583793	Ot027945_Ots19q	40	116897	FALSE
Rainbow	scaffold_1901	19096	19170	Ot010480	42	scaffold_1901	136240	136314	Ot019476_Ots07q	23	117071	FALSE
Rainbow	scaffold_492	376896	376970	Ot044453	23	scaffold_492	494898	494972	Ot031225_Ots02p	42	117929	FALSE
Rainbow	scaffold_250	125428	125502	Ot016110	42	scaffold_250	244867	244941	Ot056145_Ots07q	30	119366	FALSE
Rainbow	scaffold_564	89686	89759	Ot004708	42	scaffold_564	210119	210193	Ot040127_Ots05q	42	120361	FALSE
Rainbow	scaffold_61	549795	549869	Ot034273	40	scaffold_61	671424	671497	Ot042841_Ots22q	23	121556	FALSE
Rainbow	scaffold_348	148519	148593	Ot035659	40	scaffold_348	271021	271095	Ot030512_Ots28c	42	122429	FALSE
Rainbow	scaffold_83	926498	926572	Ot048206	42	scaffold_83	1053529	1053603	Ot043584_Ots02p	23	126958	FALSE
Rainbow	scaffold_284	904627	904701	Ot021364	42	scaffold_284	1036810	1036884	Ot025559_Ots16q	42	132110	FALSE
Rainbow	scaffold_262	257825	257902	Ot004447	23	scaffold_262	391123	391199	Ot002218_Ots05p	24	133222	FALSE
Rainbow	scaffold_934	237008	237082	Ot005576	42	scaffold_934	371262	371336	Ot042372_Ots09q	42	134181	FALSE
Rainbow	scaffold_316	597755	597829	Ot034836	42	scaffold_316	734389	734463	Ot026512_Ots08p	23	136561	FALSE
Rainbow	scaffold_98	39109	39185	Ot007911_IOts09	40	scaffold_98	176631	176705	Ot041573_Ots09p	35	137447	FALSE
Rainbow	scaffold_609	162892	162966	Ot028155	40	scaffold_609	300569	300642	Ot054463_Ots26q	23	137604	FALSE
Rainbow	scaffold_819	199156	199230	Ot014995	23	scaffold_819	338505	338579	Ot053615_Ots09p	40	139276	FALSE
Rainbow	scaffold_819	199086	199160	Ot007450	42	scaffold_819	338505	338579	Ot053615_Ots09p	40	139346	FALSE
Rainbow	scaffold_1328	59133	59207	Ot025418	42	scaffold_1328	198818	198894	Ot042587_Ots01q	24	139612	FALSE
Rainbow	scaffold_710	57381	57455	Ot001795	40	scaffold_710	198544	198618	Ot002335_Ots18q	23	141090	FALSE
Rainbow	scaffold_1328	57545	57619	Ot053578_IOts01	31	scaffold_1328	198818	198894	Ot042587_Ots01q	24	141200	FALSE
Rainbow	scaffold_336	21439	21513	Ot003611	42	scaffold_336	164606	164680	Ot016430_Ots05q	11	143094	FALSE
Rainbow	scaffold_796	73904	73978	Ot037664	42	scaffold_796	219124	219198	Ot044104_Ots28q	16	145147	FALSE
Rainbow	scaffold_51	5956	6030	Ot045910	42	scaffold_51	154456	154530	Ot019638_Ots29q	22	148427	FALSE
Rainbow	scaffold_25	59456	59530	Ot045181	40	scaffold_25	211654	211728	Ot030153_Ots11p	40	152125	FALSE
Rainbow	scaffold_650	111000	111074	Ot042810	40	scaffold_650	263323	263397	Ot026388_Ots09p	40	152250	FALSE
Rainbow	scaffold_591	318221	318295	Ot014807	40	scaffold_591	470567	470640	Ot049428_Ots11q	23	152273	FALSE
Rainbow	scaffold_934	218617	218691	Ot000630	40	scaffold_934	371262	371336	Ot042372_Ots09q	42	152572	FALSE
Rainbow	scaffold_103	827303	827377	Ot005986	25	scaffold_103	980601	980675	Ot051859_Ots10p	40	153225	FALSE
Rainbow	scaffold_95	724276	724350	Ot053146	40	scaffold_95	878038	878112	Ot017852_Ots06q	42	153689	FALSE
Rainbow	scaffold_34	493143	493217	Ot030723	42	scaffold_34	647626	647700	Ot033053_Ots21c	23	154410	FALSE
Rainbow	scaffold_514	76705	76779	Ot003881	39	scaffold_514	234346	234420	Ot048170_Ots33q	42	157568	FALSE
Rainbow	scaffold_1066	23996	24070	Ot018035	42	scaffold_1066	183125	183199	Ot053899_Ots22q	42	159056	FALSE
Rainbow	scaffold_1066	23926	24000	Ot031686	42	scaffold_1066	183125	183199	Ot053899_Ots22q	42	159126	FALSE
Rainbow	scaffold_325	586705	586779	Ot048586	23	scaffold_325	746245	746319	Ot002024_Ots07c	23	159467	FALSE
Rainbow	scaffold_326	560775	560849	Ot020631	40	scaffold_326	720421	720495	Ot040078_Ots28q	40	159573	FALSE
Rainbow	scaffold_326	560705	560779	Ot031138_IOts28	40	scaffold_326	720421	720495	Ot040078_Ots28q	40	159643	FALSE
Rainbow	scaffold_54	125016	125090	Ot002437	40	scaffold_54	284941	285014	Ot055035_Ots18c	23	159852	FALSE
Rainbow	scaffold_711	36523	36597	Ot023362	42	scaffold_711	196599	196673	Ot051400_Ots10q	42	160003	FALSE
Rainbow	scaffold_1070	170875	170949	Ot053603	40	scaffold_1070	331721	331795	Ot036705_Ots19q	25	160773	FALSE
Rainbow	scaffold_107	139059	139133	Ot046079	42	scaffold_107	302075	302149	Ot046749_Ots21q	42	162943	FALSE
Rainbow	scaffold_680	67818	67892	Ot035567_IOts07	40	scaffold_680	231483	231557	Ot049855_Ots07q	42	163592	FALSE
Rainbow	scaffold_414	525819	525893	Ot043633	40	scaffold_414	689830	689904	Ot040855_Ots15q	40	163938	FALSE
Rainbow	scaffold_66	1209024	1209098	Ot035725	37	scaffold_66	1374158	1374232	Ot048276_Ots13c	42	165061	FALSE
Rainbow	scaffold_513	263977	264051	Ot021496	40	scaffold_513	429734	429808	Ot039717_Ots08p	40	165684	FALSE
Rainbow	scaffold_57	32196	32270	Ot017827	42	scaffold_57	199608	199682	Ot054212_Ots25q	42	167339	FALSE
Rainbow	scaffold_214	276362	276437	Ot026957	42	scaffold_214	444139	444213	Ot004321_Ots12q	42	167703	FALSE
Rainbow	scaffold_472	114294	114368	Ot042050	40	scaffold_472	282213	282287	Ot001794_Ots04p	42	167846	FALSE
Rainbow	scaffold_118	242663	242737	Ot010189	40	scaffold_118	411939	412013	Ot047078_Ots06p	40	169203	FALSE
Rainbow	scaffold_79932	259994	260068	Ot000965	42	scaffold_79932	432174	432248	Ot047169_Ots28q	42	172107	FALSE
Rainbow	scaffold_197	1116508	1116582	Ot018114	23	scaffold_197	1289774	1289848	Ot045530_Ots07q	42	173193	FALSE
Rainbow	scaffold_885	233644	233718	Ot006650	42	scaffold_885	407088	407164	Ot043821_Ots09p	40	173371	FALSE
Rainbow	scaffold_44	395209	395283	Ot020232	42	scaffold_44	573144	573218	Ot048927_Ots05c	42	177862	FALSE
Rainbow	scaffold_182	1178374	1178449	Ot017521	24	scaffold_182	1356963	1357037	Ot035693_Ots25q	23	178515	FALSE
Rainbow	scaffold_630	216141	216215	Ot012527	42	scaffold_630	395958	396032	Ot014932_Ots07q	42	179744	FALSE
Rainbow	scaffold_22	2302926	2303000	Ot032756	22	scaffold_22	2484656	2484730	Ot024466_Ots18q	42	181657	FALSE
Rainbow	scaffold_22	2302856	2302930	Ot019082	23	scaffold_22	2484656	2484730	Ot024466_Ots18q	42	181727	FALSE
Rainbow	scaffold_630	213907	213981	Ot016776	11	scaffold_630	395958	396032	Ot014932_Ots07q	42	181978	FALSE
Rainbow	scaffold_1328	16429	16503	Ot039748	39	scaffold_1328	198818	198894	Ot042587_Ots01q	24	182316	FALSE
Rainbow	scaffold_1207	28748	28822	Ot019436_IOts25	40	scaffold_1207	214550	214624	Ot017009_Ots25q	42	185729	FALSE
Rainbow	scaffold_41	300197	300271	Ot028173	42	scaffold_41	487089	487162	Ot000345_Ots19p	15	186819	FALSE
Rainbow	scaffold_392	135257	135331	Ot003849	40	scaffold_392	325682	325756	Ot042311_Ots10q	40	190352	FALSE
Rainbow	scaffold_326	527034	527108	Ot022921	36	scaffold_326	720421	720495	Ot040078_Ots28q	40	193314	FALSE
Rainbow	scaffold_935	77767	77841	Ot032952	42	scaffold_935	273310	273384	Ot024154_Ots22c	26	195470	FALSE
Rainbow	scaffold_715	194279	194351	Ot045466	24	scaffold_715	390271	390345	Ot013358_Ots03c	40	195921	FALSE
Rainbow	scaffold_521	403250	403324	Ot036753	42	scaffold_521	601135	601209	Ot016127_Ots03q	42	197812	FALSE
Rainbow	scaffold_119	625671	625745	Ot029862	42	scaffold_119	824138	824212	Ot033616_Ots02p	42	198394	FALSE
Rainbow	scaffold_588	384647	384721	Ot008188	37	scaffold_588	586120	586194	Ot054586_Ots02p	39	201400	FALSE
Rainbow	scaffold_250	43182	43256	Ot025891	42	scaffold_250	244867	244941	Ot056145_Ots07q	30	201612	FALSE
Rainbow	scaffold_360	266461	266535	Ot017002	42	scaffold_360	468312	468386	Ot028358_Ots05p	42	201778	FALSE
Rainbow	scaffold_392	659289	659363	Ot015258	42	scaffold_392	861780	861854	Ot025008_Ots10q	40	202418	FALSE
Rainbow	scaffold_1145	96826	96900	Ot040454	42	scaffold_1145	299669	299743	Ot017071_Ots31c	39	202770	FALSE
Rainbow	scaffold_893	17781	17855	Ot032357	42	scaffold_893	220673	220747	Ot022545_Ots14q	11	202819	FALSE
Rainbow	scaffold_118	208104	208178	Ot043569	40	scaffold_118	411939	412013	Ot047078_Ots06p	40	203762	FALSE
Rainbow	scaffold_338	464106	464180	Ot030770_IOts19	42	scaffold_338	668016	668090	Ot046308_Ots19q	23	203837	FALSE
Rainbow	scaffold_1485	10729	10803	Ot050354	30	scaffold_1485	215358	215432	Ot017467_Ots14p	40	204556	FALSE
[truncated: 5,735 more rows]

## Sheet: S6. Predictor Loci
Table S6. Predictor loci identified by Random Forest for each phenotypic trait, with their chromosome and linkage map positions. The average importance value (as estimated by the three initial forests; higher is more important) and minor allele frequency (MAF) for each locus is also provided.
[truncated: 241 more rows]

[truncated: 5 more sheets: S7. Annotation_results, S8. Outlier_loci_regions, S9. Overlap_with_other_studies, S10. PCA_loadings, S11. Sample Barcodes]
